# Supplementary material for: Insulin Sensitivity Is Associated with Lipoprotein Lipase (LPL) and Catenin Delta 2 (CTNND2) DNA Methylation in Peripheral White Blood Cells in Non-Diabetic Young Women
Source: Int J Mol Sci. 2019 Jun 15;20(12):2928. doi: 10.3390/ijms20122928 (PMC6627674; doi:10.3390/ijms20122928)
Supplement: Supplementary file 1 [file ijms-20-02928-s001.zip]

Archive with 4 entries (4 files):
- Suplementary Table S1.xlsx
- Supplementary Figure S1.docx
- Supplementary Table S2.xlsx
- Supplementary Table S3.xlsx
