# Supplementary material for: Insulin Sensitivity Is Associated with Lipoprotein Lipase (LPL) and Catenin Delta 2 (CTNND2) DNA Methylation in Peripheral White Blood Cells in Non-Diabetic Young Women
Source: Int J Mol Sci. 2019 Jun 15;20(12):2928. doi: 10.3390/ijms20122928 (PMC6627674; doi:10.3390/ijms20122928)
Supplement: Supplementary file 1 [file ijms-20-02928-s001.zip › Suplementary Table S1.xlsx]

## Sheet: Hoja1
Table S1: Selection of 1416 CpGs by slope > |0.005|
CG_ID	UCSC_RefGene_Name	UCSC_RefGene_Accession	UCSC_RefGene_Group	slope
cg00009523	SNTG2	NM_018968	Body
cg00019495	HOPX;HOPX;HOPX;HOPX;HOPX;HOPX	NM_139212;NM_139212;NM_032495;NM_001145460;NM_032495;NM_001145460	5UTR;1stExon;1stExon;5UTR;5UTR;1stExon
cg00028022	NA	NA	NA
cg00041311	SIAH1	NM_003031	5UTR
cg00044796	NA	NA	NA
cg00063006	PPP1R2P1	NR_027771	Body
cg00079898	OR52N5	NM_001001922	TSS1500
cg00098175	SLC12A7	NM_006598	Body
cg00101154	MRPL28	NM_006428	Body
cg00123214	RWDD3;RWDD3	NM_001128142;NM_015485	Body;Body
cg00124993	MIR886	NR_030583	TSS200
cg00129273	NA	NA	NA
cg00143986	GPR133	NM_198827	Body
cg00146004	NA	NA	NA
cg00234027	NA	NA	NA
cg00245057	NA	NA	NA
cg00255732	ANO7	NM_001001891	Body
cg00256329	NXN	NM_022463	Body
cg00260937	KCP	NM_001135914	Body
cg00290086	DMRT2;DMRT2;DMRT2	NM_001130865;NM_006557;NM_181872	5UTR;5UTR;5UTR
cg00313914	NAV1	NM_020443	Body
cg00321709	CYP2E1	NM_000773	Body
cg00322927	OPCML;OPCML	NM_002545;NM_001012393	Body;Body
cg00329052	NA	NA	NA
cg00340349	CDK9	NM_001261	Body
cg00347798	NA	NA	NA
cg00366190	WDR88	NM_173479	TSS200
cg00373114	POTEA;POTEA	NM_001002920;NM_001005365	TSS1500;TSS1500
cg00377727	SEC23A	NM_006364	TSS1500
cg00404641	NUDT16P;NUDT16P	NR_002949;NR_027766	TSS200;TSS1500
cg00414890	NA	NA	NA
cg00415389	TRIM24;TRIM24	NM_003852;NM_015905	Body;Body
cg00443488	PFKFB3;PFKFB3	NM_004566;NM_001145443	TSS1500;Body
cg00443543	SERPINF2;SERPINF2;SERPINF2	NM_000934;NM_001165920;NM_001165921	TSS1500;TSS1500;TSS1500
cg00444581	PTK2;PTK2	NM_153831;NM_005607	Body;Body
cg00491927	NA	NA	NA
cg00493422	HOPX;HOPX;HOPX	NM_139212;NM_001145460;NM_032495	TSS200;TSS200;TSS200
cg00512739	VDAC1	NM_003374	5UTR
cg00563824	NA	NA	NA
cg00567916	NTNG2	NM_032536	Body
cg00614959	PCGF3	NM_006315	5UTR
cg00630761	NA	NA	NA
cg00646216	NA	NA	NA
cg00687135	ZNF385D	NM_024697	TSS200
cg00693253	LRP1	NM_002332	Body
cg00702561	PRRX2	NM_016307	Body
cg00722631	SNORD123	NR_003689	TSS1500
cg00740510	MPPED1	NM_001044370	5UTR
cg00744413	NA	NA	NA
cg00762003	AGPAT3;AGPAT3	NM_001037553;NM_020132	Body;Body
cg00765128	NKAPL	NM_001007531	TSS200
cg00785941	OR2L13;OR2L13	NM_175911;NM_175911	1stExon;5UTR
cg00789793	RASA2	NM_006506	Body
cg00809820	TBCD;FN3K	NM_005993;NM_022158	TSS1500;Body
cg00809863	KIAA1026;KIAA1026;KIAA1026	NM_201628;NM_015209;NM_001018000	Body;Body;Body
cg00814186	NA	NA	NA
cg00814218	SLC25A21;SLC25A21	NM_030631;NM_001171170	Body;Body
cg00831222	NA	NA	NA
cg00843326	NA	NA	NA
cg00851732	RPH3A;RPH3A;RPH3A;RPH3A	NM_014954;NM_001143854;NM_014954;NM_001143854	5UTR;5UTR;1stExon;1stExon
cg00855396	JPH3	NM_020655	Body
cg00871560	TMEM108;TMEM108	NM_023943;NM_001136469	TSS1500;TSS1500
cg00885682	HS3ST2	NM_006043	TSS200
cg00898013	PROZ	NM_003891	Body
cg00901687	MYCBPAP	NM_032133	TSS1500
cg00921930	NA	NA	NA
cg00925492	NA	NA	NA
cg00935887	NA	NA	NA
cg00946942	CDKL3;CDKL3	NM_016508;NM_001113575	TSS1500;TSS1500
cg00970757	FOXP1	NM_032682	Body
cg00979803	TNS4	NM_032865	Body
cg01012836	TMEM132B	NM_052907	TSS1500
cg01013522	CNTNAP5	NM_130773	Body
cg01053087	ERICH1	NM_207332	Body
cg01055691	GAP43;GAP43	NM_002045;NM_001130064	Body;5UTR
cg01063413	NA	NA	NA
cg01097011	LOC284749	NR_026958	TSS1500
cg01101380	TFAP2E;TFAP2E	NM_178548;NM_178548	5UTR;1stExon
cg01101873	PRDM16;PRDM16	NM_022114;NM_199454	Body;Body
cg01110290	SSTR1	NM_001049	5UTR
cg01124132	RFPL2;RFPL2;RFPL2	NM_001098527;NM_001159545;NM_001159546	TSS200;5UTR;TSS1500
cg01128042	CASP7;CASP7;CASP7;CASP7	NM_033339;NM_001227;NM_033338;NM_033340	Body;Body;Body;Body
cg01201512	NINJ2	NM_016533	Body
cg01214346	NA	NA	NA
cg01275521	LLGL2;LLGL2;LLGL2	NM_001015002;NM_004524;NM_001031803	Body;Body;Body
cg01280390	CSGALNACT1;CSGALNACT1;CSGALNACT1	NM_001130518;NR_024040;NM_018371	5UTR;Body;5UTR
cg01284438	CPLX2	NM_006650	5UTR
cg01286685	RNF39;RNF39	NM_170769;NM_025236	Body;Body
cg01296877	MORN1	NM_024848	Body
cg01302562	RIMBP2	NM_015347	5UTR
cg01341801	HLA-DRB5	NM_002125	Body
cg01353448	C7orf16;C7orf16;C7orf16;C7orf16	NM_006658;NM_001145123;NM_001145123;NM_006658	5UTR;1stExon;5UTR;1stExon
cg01401135	DNAH17	NM_173628	Body
cg01410316	ADAP1	NM_006869	Body
cg01412970	PLD6	NM_178836	1stExon
cg01433914	ADD3;ADD3;ADD3	NM_016824;NM_001121;NM_019903	5UTR;5UTR;5UTR
cg01456368	DNAH1	NM_015512	5UTR
cg01491428	ABCA3	NM_001089	Body
cg01500431	GSTTP2	NR_003082	Body
cg01541867	NA	NA	NA
cg01542019	TECR	NM_138501	Body
cg01550813	NA	NA	NA
cg01603973	NA	NA	NA
cg01623627	ERBB3;ERBB3	NM_001982;NM_001005915	TSS1500;TSS1500
cg01680674	A2BP1;A2BP1	NM_001142333;NM_018723	5UTR;5UTR
cg01741372	NA	NA	NA
cg01766699	DNAH7	NM_018897	Body
cg01778345	GDAP2;GDAP2	NM_001135589;NM_017686	Body;Body
cg01794156	PKP3	NM_007183	Body
cg01798595	NA	NA	NA
cg01802772	ACOT11;ACOT11	NM_015547;NM_147161	Body;Body
cg01807768	NA	NA	NA
cg01818076	NA	NA	NA
cg01829241	GPR78	NM_080819	TSS200
cg01847062	DYSFIP1	NM_001007533	TSS200
cg01892977	C1QTNF8	NM_207419	3UTR
cg01905046	TGOLN2	NM_006464	Body
cg01921059	MET;MET	NM_000245;NM_001127500	5UTR;5UTR
cg01930719	FAM65A	NM_024519	Body
cg01941243	NA	NA	NA
cg01955533	CDKN1A;CDKN1A	NM_000389;NM_078467	5UTR;5UTR
cg01978534	APEH	NM_001640	TSS1500
cg02072400	NA	NA	NA
cg02092276	COL6A6	NM_001102608	3UTR
cg02095601	NA	NA	NA
cg02096172	NA	NA	NA
cg02113055	NA	NA	NA
cg02128483	AP2A2	NM_012305	Body
cg02159094	TRAPPC9;TRAPPC9	NM_001160372;NM_031466	Body;Body
cg02159489	NA	NA	NA
cg02196655	NOL10	NM_024894	TSS1500
cg02210151	FGFR2;FGFR2;FGFR2;FGFR2;FGFR2;FGFR2;FGFR2	NM_000141;NM_001144917;NM_022970;NM_001144918;NM_001144919;NM_001144915;NM_001144915	5UTR;5UTR;5UTR;5UTR;5UTR;1stExon;5UTR
cg02224314	BCL11B;BCL11B	NM_022898;NM_138576	Body;Body
cg02262162	DOCK3	NM_004947	Body
cg02267270	MDGA1	NM_153487	Body
cg02270332	NA	NA	NA
cg02293501	NA	NA	NA
cg02299497	NA	NA	NA
cg02305164	ATP8B3	NM_138813	Body
cg02331830	PLEC1;PLEC1;PLEC1;PLEC1;PLEC1;PLEC1;PLEC1;PLEC1	NM_201378;NM_201384;NM_201382;NM_201381;NM_000445;NM_201380;NM_201383;NM_201379	Body;Body;Body;Body;Body;Body;Body;Body
cg02333792	RASGRF1;RASGRF1;RASGRF1	NM_153815;NM_001145648;NM_002891	Body;Body;Body
cg02359712	NA	NA	NA
cg02401524	NA	NA	NA
cg02444957	ANTXR1	NM_032208	Body
cg02464808	DEFA3;DEFA1B;DEFA1	NM_005217;NM_001042500;NM_004084	TSS1500;TSS1500;TSS1500
cg02487331	NA	NA	NA
cg02498063	CCDC60;CCDC60	NM_178499;NM_178499	5UTR;1stExon
cg02518135	NA	NA	NA
cg02524475	HHIP	NM_022475	TSS1500
cg02527881	PTH1R	NM_000316	Body
cg02533724	NA	NA	NA
cg02566861	LOC404266;LOC404266;LOC404266;LOC404266;HOXB6;LOC404266	NR_033203;NR_033205;NR_033204;NR_033201;NM_018952;NR_033202	Body;Body;Body;Body;5UTR;Body
cg02567750	NA	NA	NA
cg02583091	SLC39A4;SLC39A4	NM_130849;NM_017767	Body;Body
cg02621446	NA	NA	NA
cg02627240	TPK1;TPK1	NM_022445;NM_001042482	Body;Body
cg02691506	C3orf32	NM_015931	5UTR
cg02730303	NA	NA	NA
cg02735423	HLA-DRB5	NM_002125	Body
cg02744705	DCLK2;DCLK2	NM_001040261;NM_001040260	3UTR;3UTR
cg02763822	CACNA1H;CACNA1H	NM_021098;NM_001005407	Body;Body
cg02836767	SYNE1;SYNE1	NM_182961;NM_033071	Body;Body
cg02856402	HMOX2;HMOX2;HMOX2;HMOX2	NM_001127205;NM_001127204;NM_002134;NM_001127206	3UTR;3UTR;3UTR;3UTR
cg02860705	NA	NA	NA
cg02887598	BIN1;BIN1;BIN1;BIN1;BIN1;BIN1;BIN1;BIN1;BIN1;BIN1	NM_139348;NM_139347;NM_139346;NM_139351;NM_139345;NM_004305;NM_139350;NM_139344;NM_139343;NM_139349	Body;Body;Body;Body;Body;Body;Body;Body;Body;Body
cg02891314	GFPT2	NM_005110	Body
cg02937671	ZFYVE28	NM_020972	Body
cg02943303	EIF5B;TXNDC9	NM_015904;NM_005783	TSS1500;TSS200
cg02964324	HECW1	NM_015052	Body
cg02987635	C10orf11	NM_032024	Body
cg02988727	ZNF219;C14orf176;ZNF219;ZNF219	NM_001102454;NM_001146683;NM_001101672;NM_016423	5UTR;5UTR;TSS1500;TSS1500
cg03007623	CDKN2D;CDKN2D	NM_079421;NM_001800	TSS200;TSS200
cg03022891	TNNT3;TNNT3;TNNT3;TNNT3	NM_001042781;NM_006757;NM_001042780;NM_001042782	Body;Body;Body;Body
cg03053358	ABR;ABR	NM_021962;NM_001159746	Body;5UTR
cg03054684	MOBP;MOBP	NM_182935;NR_003090	5UTR;Body
cg03055021	FHAD1	NM_052929	Body
cg03058664	C8orf31	NM_173687	TSS200
cg03075889	MAD1L1;MAD1L1;MAD1L1	NM_003550;NM_001013837;NM_001013836	Body;Body;Body
cg03084184	JAKMIP3	NM_001105521	3UTR
cg03115532	LOC222699	NR_002936	Body
cg03126739	RAET1E	NM_139165	Body
cg03162314	CTU1	NM_145232	3UTR
cg03212480	TMCC2	NM_014858	Body
cg03213289	NA	NA	NA
cg03225109	NA	NA	NA
cg03226844	RPH3AL	NM_006987	5UTR
cg03233426	TMEM100;TMEM100	NM_018286;NM_001099640	TSS1500;5UTR
cg03242265	NA	NA	NA
cg03245641	GPHA2	NM_130769	TSS200
cg03269218	NA	NA	NA
cg03282975	KCNG2	NM_012283	Body
cg03329597	MYH15	NM_014981	Body
cg03386715	PRDM16;PRDM16	NM_022114;NM_199454	Body;Body
cg03393996	NA	NA	NA
cg03396347	NA	NA	NA
cg03407524	FASN	NM_004104	Body
cg03427058	MIB2;MIB2;MIB2;MIB2;MIB2;MIB2	NM_001170687;NM_001170688;NM_080875;NM_001170689;NM_001170686;NR_033183	Body;Body;Body;Body;Body;Body
cg03443676	CDCA8	NM_018101	3UTR
cg03448915	TK2	NM_004614	Body
cg03457142	EIF4E3;EIF4E3	NM_001134649;NM_173359	TSS1500;TSS1500
cg03459415	NA	NA	NA
cg03459776	NA	NA	NA
cg03463778	LOC642826	NR_024495	TSS1500
cg03526459	NA	NA	NA
cg03543593	TNXB	NM_019105	5UTR
cg03565777	NA	NA	NA
cg03582285	NA	NA	NA
cg03592051	GSG1L;GSG1L	NM_144675;NM_001109763	TSS1500;Body
cg03597174	NA	NA	NA
cg03610567	TRIM26	NM_003449	Body
cg03649429	COL4A3BP;COL4A3BP;COL4A3BP	NM_031361;NM_001130105;NM_005713	Body;Body;Body
cg03655023	NA	NA	NA
cg03709428	NA	NA	NA
cg03738707	NA	NA	NA
cg03748376	OR2L13;OR2L13	NM_175911;NM_175911	1stExon;5UTR
cg03770907	NLRP13	NM_176810	TSS200
cg03794530	NA	NA	NA
cg03803861	PLCXD3	NM_001005473	TSS1500
cg03834411	JPH3	NM_020655	Body
cg03848129	LOC387646	NR_003525	TSS1500
cg03868193	SLC37A2;SLC37A2	NM_001145290;NM_198277	3UTR;3UTR
cg03883761	PYDC2	NM_001083308	TSS200
cg03889315	TEF;TEF	NM_001145398;NM_003216	3UTR;3UTR
cg03891843	KNDC1	NM_152643	Body
cg03900028	ZNF117	NM_015852	TSS200
cg03926206	HLA-DQB2	NR_003937	Body
cg03934493	DNAH10	NM_207437	Body
cg03951394	DEAF1	NM_021008	Body
cg03983008	RUFY1;RUFY1;RUFY1	NM_001040451;NM_001040452;NM_025158	Body;Body;Body
cg03994820	CHL1	NM_006614	5UTR
cg03998338	CES4	NR_003276	Body
cg04053108	VWF	NM_000552	Body
cg04064735	PTPRN2;PTPRN2;PTPRN2	NM_002847;NM_130842;NM_130843	Body;Body;Body
cg04076766	ANKRD53;ANKRD53	NM_024933;NM_001115116	3UTR;Body
cg04085076	HOPX;HOPX;HOPX;HOPX;HOPX;HOPX	NM_139212;NM_139212;NM_032495;NM_001145460;NM_032495;NM_001145460	5UTR;1stExon;1stExon;5UTR;5UTR;1stExon
cg04090468	NA	NA	NA
cg04118610	LPHN3	NM_015236	Body
cg04120272	FBXO47	NM_001008777	TSS200
cg04131969	MYADML	NR_003143	Body
cg04144911	CEACAM18	NM_001080405	TSS1500
cg04166638	AZI1;AZI1	NM_014984;NM_001009811	Body;Body
cg04179952	NAV1	NM_020443	Body
cg04218760	TMEM72	NM_001123376	TSS200
cg04245248	JPH3	NM_020655	Body
cg04246708	CNST;CNST	NM_001139459;NM_152609	Body;Body
cg04252928	ACSF3;ACSF3;ACSF3	NM_174917;NR_023316;NM_001127214	Body;Body;Body
cg04258219	NA	NA	NA
cg04275362	RCSD1	NM_052862	TSS1500
cg04282082	LHX6;LHX6	NM_199160;NM_014368	Body;Body
cg04287574	NAV1	NM_020443	Body
cg04329125	CRIP2	NM_001312	Body
cg04349985	NA	NA	NA
cg04353131	NA	NA	NA
cg04354002	NA	NA	NA
cg04364695	ZMAT4;ZMAT4	NM_024645;NM_001135731	Body;Body
cg04370829	NA	NA	NA
cg04398451	MYO15A	NM_016239	Body
cg04467639	COPB1;COPB1;COPB1	NM_016451;NM_001144061;NM_001144062	Body;Body;Body
cg04481923	MIR886	NR_030583	Body
cg04484415	NDRG4;NDRG4;NDRG4	NM_020465;NM_022910;NM_001130487	Body;Body;Body
cg04487202	HRNBP3	NM_001082575	5UTR
cg04508804	NA	NA	NA
cg04517722	B3GNT3	NM_014256	TSS1500
cg04539111	SLC12A4;SLC12A4;SLC12A4;SLC12A4;SLC12A4	NM_001145961;NM_001145962;NM_001145963;NM_005072;NM_001145964	Body;Body;1stExon;Body;Body
cg04554929	NA	NA	NA
cg04612566	C8orf31;C8orf31	NM_173687;NM_173687	1stExon;5UTR
cg04615668	CTNND2	NM_001332	Body
cg04662943	NA	NA	NA
cg04671734	NA	NA	NA
cg04687040	NA	NA	NA
cg04698472	SIGLEC12;SIGLEC12	NM_033329;NM_053003	Body;Body
cg04733681	IGF2R	NM_000876	Body
cg04749549	NA	NA	NA
cg04783450	NA	NA	NA
cg04790977	NA	NA	NA
cg04798314	SMYD3	NM_001167740	Body
cg04850211	OBSCN;OBSCN	NM_052843;NM_001098623	Body;Body
cg04875706	NA	NA	NA
cg04879348	GCC2;GCC2	NM_181453;NR_028063	3UTR;Body
cg04926385	NA	NA	NA
cg05001580	CPT1C;CPT1C;C19orf76	NM_152359;NM_001136052;NM_001101340	TSS1500;TSS1500;3UTR
cg05036715	NA	NA	NA
cg05095590	MAD1L1;MAD1L1;MAD1L1	NM_003550;NM_001013837;NM_001013836	Body;Body;Body
cg05130482	NA	NA	NA
cg05134736	NA	NA	NA
cg05146395	NA	NA	NA
cg05161773	SEPT9;SEPT9;SEPT9;SEPT9;SEPT9	NM_001113494;NM_001113492;NM_001113493;NM_001113491;NM_006640	5UTR;5UTR;Body;Body;Body
cg05175062	DIP2C	NM_014974	Body
cg05185038	CRIP2	NM_001312	Body
cg05194426	CYP2E1	NM_000773	Body
cg05202042	ABCC13;ABCC13	NR_003087;NR_003088	Body;Body
cg05202389	TPP2	NM_003291	Body
cg05225909	PPM1A;PPM1A;PPM1A;PPM1A;PPM1A	NM_021003;NM_177952;NM_021003;NM_177951;NM_177951	5UTR;Body;1stExon;1stExon;5UTR
cg05248234	FSCN2;FSCN2;FSCN2;FSCN2	NM_001077182;NM_012418;NM_001077182;NM_012418	1stExon;5UTR;5UTR;1stExon
cg05280698	HKR1	NM_181786	TSS200
cg05283184	NA	NA	NA
cg05291429	SLC43A2	NM_152346	Body
cg05308244	RIMBP2	NM_015347	5UTR
cg05348875	NRP2;NRP2;NRP2;NRP2;NRP2	NM_201279;NM_018534;NM_201267;NM_003872;NM_201266	Body;Body;Body;Body;Body
cg05383619	HLA-DRB1	NM_002124	Body
cg05385610	FCGBP	NM_003890	Body
cg05389038	AP4E1	NM_007347	Body
cg05406088	NA	NA	NA
cg05422647	GLRA1;GLRA1	NM_001146040;NM_000171	TSS1500;TSS1500
cg05424831	ATXN7L1	NM_020725	Body
cg05457480	NA	NA	NA
cg05477582	CMTM1;CMTM1;CMTM1;CMTM1;CMTM1;CMTM1;CMTM1;CMTM1	NM_181269;NM_181283;NM_181272;NM_181270;NM_052999;NM_181296;NM_181271;NM_181268	1stExon;1stExon;1stExon;1stExon;1stExon;1stExon;1stExon;1stExon
cg05516505	NA	NA	NA
cg05529039	PSME3;PSME3;AOC2;AOC2	NM_176863;NM_005789;NM_001158;NM_009590	3UTR;3UTR;TSS1500;TSS1500
cg05554000	VIPR2	NM_003382	Body
cg05563515	RNF39;RNF39	NM_170769;NM_025236	Body;Body
cg05593887	MAGI2	NM_012301	Body
cg05620980	NA	NA	NA
cg05624577	NA	NA	NA
cg05627727	SDK1	NM_152744	Body
cg05642789	MIB2;MIB2;MIB2;MIB2;MIB2;MIB2	NM_001170687;NM_001170688;NM_080875;NM_001170689;NM_001170686;NR_033183	Body;Body;Body;Body;Body;Body
cg05655089	NA	NA	NA
cg05657416	HIST1H4I	NM_003495	TSS1500
cg05682581	NA	NA	NA
cg05711842	TRPS1	NM_014112	Body
cg05725404	NDRG4;NDRG4;NDRG4	NM_020465;NM_022910;NM_001130487	Body;Body;Body
cg05740879	KCNQ1OT1;KCNQ1;KCNQ1	NR_002728;NM_000218;NM_181798	TSS1500;Body;Body
cg05754861	OSR2;OSR2	NM_001142462;NM_053001	Body;Body
cg05787462	TLK2;TLK2	NM_006852;NM_001112707	Body;Body
cg05795005	LIN7C;BDNFOS	NM_018362;NR_002832	TSS200;Body
cg05820241	NA	NA	NA
cg05822532	ELN;ELN;ELN;ELN;ELN	NM_000501;NM_001081753;NM_001081752;NM_001081754;NM_001081755	1stExon;1stExon;1stExon;1stExon;1stExon
cg05824482	TRIM10;TRIM10	NM_006778;NM_052828	Body;Body
cg05825244	EBF4	NM_001110514	Body
cg05846633	ANO1;ANO1	NM_018043;NR_030691	Body;Body
cg05856321	NA	NA	NA
cg05886546	WNK4	NM_032387	Body
cg05895034	PRSS22	NM_022119	TSS1500
cg05912466	PSMC1	NM_002802	Body
cg05929129	GALNT9	NM_001122636	Body
cg05956943	PIWIL2;PIWIL2;PIWIL2	NM_018068;NM_001135721;NM_001135721	5UTR;1stExon;5UTR
cg05992904	FAM19A5	NM_001082967	Body
cg05996042	RUNX2;SUPT3H;SUPT3H;RUNX2	NM_001015051;NM_181356;NM_003599;NM_001024630	TSS1500;5UTR;Body;TSS1500
cg06015422	NA	NA	NA
cg06031268	WRNIP1;WRNIP1	NM_130395;NM_020135	Body;Body
cg06052372	NA	NA	NA
cg06060754	RGS14	NM_006480	Body
cg06063479	ZEB2;ZEB2	NM_014795;NM_001171653	Body;Body
cg06128875	NA	NA	NA
cg06132400	NA	NA	NA
cg06145508	ABLIM1;ABLIM1;ABLIM1	NM_001003408;NM_002313;NM_001003407	Body;TSS1500;Body
cg06161600	BAIAP3	NM_003933	Body
cg06180910	GSTT1	NM_000853	Body
cg06188744	PFKP	NM_002627	TSS1500
cg06202802	PSAPL1;SORCS2	NM_001085382;NM_020777	1stExon;Body
cg06223162	GPR88	NM_022049	TSS200
cg06230839	NA	NA	NA
cg06248701	NA	NA	NA
cg06252810	NA	NA	NA
cg06301252	PTPRN2;PTPRN2;PTPRN2	NM_002847;NM_130842;NM_130843	Body;Body;Body
cg06334689	DOC2A	NM_003586	Body
cg06346838	APC2	NM_005883	Body
cg06352616	CCDC154	NM_001143980	Body
cg06360820	NA	NA	NA
cg06378561	FSTL1	NM_007085	Body
cg06391577	VGLL3	NM_016206	Body
cg06417478	HOOK2;HOOK2	NM_001100176;NM_013312	Body;Body
cg06443034	NA	NA	NA
cg06464775	NA	NA	NA
cg06468108	NA	NA	NA
cg06483978	ASPSCR1	NM_024083	Body
cg06501295	NA	NA	NA
cg06503716	CACNA1H;CACNA1H	NM_021098;NM_001005407	Body;Body
cg06536614	MIR886	NR_030583	TSS200
cg06550200	CLPTM1L	NM_030782	Body
cg06572093	NA	NA	NA
cg06577205	FBXL7;FBXL7	NM_012304;NM_012304	5UTR;1stExon
cg06582575	PACRG;PACRG;PACRG;PACRG;PARK2;PARK2;PARK2	NM_152410;NM_001080379;NM_001080379;NM_001080378;NM_004562;NM_013987;NM_013988	5UTR;1stExon;5UTR;5UTR;TSS1500;TSS1500;TSS1500
cg06589596	GSDMA	NM_178171	5UTR
cg06593753	NA	NA	NA
cg06609049	THOP1	NM_003249	TSS1500
cg06612196	NA	NA	NA
cg06613286	TMEM132C	NM_001136103	Body
cg06614118	BTNL3	NM_197975	TSS1500
cg06631775	NA	NA	NA
cg06684911	ATP8B3	NM_138813	Body
cg06699489	NA	NA	NA
cg06707406	NRXN1;NRXN1;NRXN1	NM_004801;NM_001135659;NM_138735	Body;Body;Body
cg06713675	EXOSC9;EXOSC9	NM_005033;NM_001034194	TSS1500;TSS1500
cg06739303	LOC441666	NR_024380	Body
cg06755596	RPH3AL	NM_006987	Body
cg06758191	AFAP1;AFAP1	NM_198595;NM_001134647	Body;Body
cg06771126	HOPX;HOPX;HOPX;HOPX;HOPX;HOPX	NM_139212;NM_139212;NM_032495;NM_001145460;NM_032495;NM_001145460	5UTR;1stExon;1stExon;5UTR;5UTR;1stExon
cg06774703	KRT36	NM_003771	TSS1500
cg06775523	MEGF6	NM_001409	Body
cg06791446	FGFR2;FGFR2;FGFR2;FGFR2;FGFR2;FGFR2;FGFR2	NM_000141;NM_001144917;NM_022970;NM_001144918;NM_001144916;NM_001144919;NM_001144915	5UTR;5UTR;5UTR;5UTR;TSS1500;5UTR;5UTR
cg06793967	PTDSS2	NM_030783	Body
cg06808751	OPRK1	NM_000912	5UTR
cg06809326	CCDC144NL	NM_001004306	TSS200
cg06811094	NA	NA	NA
cg06833823	LOC441666	NR_024380	Body
cg06846895	WDR70	NM_018034	Body
cg06871764	BTNL2	NM_019602	TSS1500
cg06872709	NA	NA	NA
cg06894070	KRTAP5-7	NM_001012503	TSS200
cg06917450	C1orf109	NM_017850	TSS1500
cg06952873	ZSCAN12L1	NR_024063	Body
cg06955954	ATP4B	NM_000705	Body
cg06982827	FAM176A;FAM176A	NM_032181;NM_001135032	5UTR;5UTR
cg07021532	ZFP2	NM_030613	TSS200
cg07025785	NA	NA	NA
cg07028768	NA	NA	NA
cg07034145	NA	NA	NA
cg07044115	NA	NA	NA
cg07076816	NA	NA	NA
cg07084627	NFIL3	NM_005384	5UTR
cg07100532	ENOSF1;ENOSF1;ENOSF1	NM_202758;NM_001126123;NM_017512	TSS1500;TSS1500;TSS1500
cg07124183	NA	NA	NA
cg07127456	TK2	NM_004614	Body
cg07129104	PRSS22	NM_022119	Body
cg07141605	NA	NA	NA
cg07147204	NA	NA	NA
cg07167872	PM20D1	NM_152491	TSS200
cg07171527	NA	NA	NA
cg07185983	NA	NA	NA
cg07258983	NA	NA	NA
cg07263235	LPL	NM_000237	TSS200
cg07302051	NA	NA	NA
cg07310946	NA	NA	NA
cg07314988	ATHL1	NM_025092	5UTR
cg07317062	HOXA4;HOXA4	NM_002141;NM_002141	5UTR;1stExon
cg07318158	OTUD7B	NM_020205	3UTR
cg07363697	NA	NA	NA
cg07382347	RNF39;RNF39	NM_170769;NM_025236	Body;Body
cg07456585	VSX2	NM_182894	TSS1500
cg07484567	NA	NA	NA
cg07510282	STAMBPL1	NM_020799	5UTR
cg07516091	SLC8A2	NM_015063	Body
cg07537562	NA	NA	NA
cg07537750	GPHA2	NM_130769	TSS200
cg07547765	HOXB7	NM_004502	Body
cg07584620	MORN1	NM_024848	Body
cg07594247	PAX8;PAX8;PAX8;PAX8;PAX8;LOC440839;LOC654433	NM_003466;NM_013951;NM_013953;NM_013992;NM_013952;NR_029399;NR_015377	Body;Body;Body;Body;Body;Body;TSS1500
cg07622957	CLCN7;CLCN7	NM_001287;NM_001114331	Body;Body
cg07629776	FRMD4A	NM_018027	Body
cg07636088	HSPH1	NM_006644	Body
cg07697227	PCGF3	NM_006315	5UTR
cg07702693	NA	NA	NA
cg07737566	GRB10	NM_001001555	5UTR
cg07747299	C21orf56;C21orf56	NM_032261;NM_001142854	5UTR;5UTR
cg07790947	GPX6	NM_182701	Body
cg07796016	LCE1C	NM_178351	TSS1500
cg07803860	INTS1	NM_001080453	Body
cg07876162	PALM;PALM	NM_002579;NM_001040134	Body;Body
cg07876788	TMEM140	NM_018295	Body
cg07914250	WDR66	NM_144668	Body
cg07927098	PTPRN2;PTPRN2;PTPRN2	NM_002847;NM_130842;NM_130843	Body;Body;Body
cg07981266	NA	NA	NA
cg07993507	NA	NA	NA
cg07998236	AEBP1	NM_001129	Body
cg08037235	NA	NA	NA
cg08064292	NA	NA	NA
cg08082355	PMEPA1;PMEPA1;PMEPA1;PMEPA1;PMEPA1	NM_199171;NM_199171;NM_199169;NM_020182;NM_199170	5UTR;1stExon;TSS1500;TSS1500;TSS1500
cg08103988	NA	NA	NA
cg08104960	NXN	NM_022463	Body
cg08112929	ADAMTS17	NM_139057	Body
cg08121925	NA	NA	NA
cg08191490	LAMA4;LAMA4;LAMA4	NM_002290;NM_001105207;NM_001105206	Body;Body;Body
cg08194989	ANK1;ANK1;ANK1;ANK1;ANK1	NM_000037;NM_020476;NM_020475;NM_020477;NM_001142446	TSS200;TSS200;TSS200;TSS200;Body
cg08202754	NA	NA	NA
cg08233148	METRNL	NM_001004431	Body
cg08254200	RPH3A;RPH3A;RPH3A;RPH3A	NM_014954;NM_001143854;NM_014954;NM_001143854	5UTR;5UTR;1stExon;1stExon
cg08260406	OR2L13	NM_175911	TSS200
cg08270148	NA	NA	NA
cg08270491	KIAA0196	NM_014846	5UTR
cg08291996	ZNF8	NM_021089	Body
cg08299859	NA	NA	NA
cg08330950	NA	NA	NA
cg08331829	MKKS;MKKS	NM_170784;NM_018848	5UTR;TSS200
cg08365609	NA	NA	NA
cg08371391	NA	NA	NA
cg08380478	NA	NA	NA
cg08395793	PRR25	NM_001013638	Body
cg08429705	GNG7	NM_052847	5UTR
cg08433538	RALGPS1	NM_014636	TSS1500
cg08458132	NA	NA	NA
cg08484560	ATP11A;ATP11A	NM_015205;NM_032189	Body;Body
cg08485649	STK32C	NM_173575	Body
cg08489349	ELP2P;GEMIN4	NR_024120;NM_015721	Body;TSS1500
cg08491487	RNF39;RNF39	NM_170769;NM_025236	Body;Body
cg08537127	TPO;TPO;TPO;TPO	NM_175719;NM_000547;NM_175721;NM_175722	Body;Body;Body;Body
cg08549829	MIR548Q	NR_031752	TSS200
cg08550441	EFEMP2	NM_016938	TSS1500
cg08631502	NA	NA	NA
cg08634464	ZNF57	NM_173480	Body
cg08662017	DKK3;DKK3;DKK3	NM_001018057;NM_013253;NM_015881	TSS1500;TSS200;TSS1500
cg08690459	NR1H3;NR1H3;NR1H3;NR1H3;NR1H3	NM_001130101;NM_001130102;NM_005693;NM_005693;NM_001130101	1stExon;5UTR;1stExon;5UTR;5UTR
cg08691316	NA	NA	NA
cg08693140	NA	NA	NA
cg08702011	NA	NA	NA
cg08704250	NA	NA	NA
cg08717807	NA	NA	NA
cg08736638	NA	NA	NA
cg08750459	NA	NA	NA
cg08762247	TMEM100;TMEM100	NM_018286;NM_001099640	TSS200;5UTR
cg08762424	NA	NA	NA
cg08782356	NA	NA	NA
cg08787791	C13orf30;C13orf30	NM_182508;NM_182508	1stExon;5UTR
cg08812555	DKK1	NM_012242	Body
cg08817983	RGS12;RGS12;RGS12	NM_198229;NM_198227;NM_002926	Body;Body;Body
cg08822897	NA	NA	NA
cg08851607	ASTN1;ASTN1	NM_207108;NM_004319	Body;Body
cg08884571	PPP1R13L;PPP1R13L	NM_001142502;NM_006663	Body;Body
cg08889687	NA	NA	NA
cg08894487	ARID3A	NM_005224	Body
cg08912652	SNX19	NM_014758	Body
cg08923669	MRPL28	NM_006428	5UTR
cg08931515	GCM1	NM_003643	Body
cg08941355	HOXA1;HOXA1	NM_153620;NM_005522	3UTR;3UTR
cg08944170	OR2L13;OR2L13	NM_175911;NM_175911	1stExon;5UTR
cg08979352	TSPAN5	NM_005723	TSS1500
cg09015433	PENK;PENK	NM_006211;NM_001135690	TSS1500;TSS1500
cg09015973	ARHGEF4;ARHGEF4	NM_015320;NM_032995	TSS1500;TSS1500
cg09022230	TNRC18	NM_001080495	Body
cg09055519	NA	NA	NA
cg09081941	NA	NA	NA
cg09101062	C5orf34	NM_198566	Body
cg09117114	SLC12A4;SLC12A4;SLC12A4;SLC12A4;SLC12A4	NM_001145961;NM_001145962;NM_001145963;NM_005072;NM_001145964	Body;Body;TSS200;Body;Body
cg09158638	NA	NA	NA
cg09187007	MEGF6	NM_001409	Body
cg09187933	NA	NA	NA
cg09232555	NA	NA	NA
cg09241703	FOXN3;FOXN3	NM_005197;NM_001085471	Body;Body
cg09262446	HLA-L	NR_027822	Body
cg09279736	RNF39;RNF39	NM_170769;NM_025236	Body;Body
cg09288089	HECW1	NM_015052	Body
cg09307564	SFTA3	NM_001101341	TSS1500
cg09339156	CCDC42B	NM_001144872	TSS1500
cg09361469	ASB13;ASB13	NR_024581;NM_024701	Body;Body
cg09396704	PPFIA4	NM_015053	Body
cg09411910	HLA-DQA1	NM_002122	Body
cg09438069	FAT1	NM_005245	Body
cg09455823	NA	NA	NA
cg09462763	SNTG2	NM_018968	Body
cg09496634	JPH3	NM_020655	Body
cg09508730	NA	NA	NA
cg09533869	PGCP	NM_016134	5UTR
cg09558982	APOA1	NM_000039	TSS200
cg09611599	NA	NA	NA
cg09620718	ACSM1	NM_052956	TSS1500
cg09627057	SH3BP5	NM_001018009	5UTR
cg09639220	NA	NA	NA
cg09644806	NA	NA	NA
cg09653571	NA	NA	NA
cg09674468	SLC35F3	NM_173508	Body
cg09704166	PAX8;PAX8;PAX8;PAX8;PAX8;LOC440839	NM_003466;NM_013951;NM_013953;NM_013992;NM_013952;NR_029399	Body;Body;Body;Body;Body;Body
cg09715285	GLB1L	NM_024506	Body
cg09721595	THRSP	NM_003251	TSS1500
cg09723088	HLA-F;HLA-F;HLA-F;HLA-F;HLA-F;HLA-F	NM_018950;NM_001098478;NM_001098479;NM_018950;NM_001098479;NM_001098478	1stExon;5UTR;1stExon;5UTR;5UTR;1stExon
cg09745688	PRSS22	NM_022119	TSS1500
cg09756125	PTPRN2;PTPRN2;PTPRN2	NM_002847;NM_130842;NM_130843	Body;Body;Body
cg09785377	ANXA2;ANXA2;ANXA2;ANXA2	NM_001136015;NM_001002858;NM_004039;NM_001002857	Body;Body;Body;Body
cg09834172	NA	NA	NA
cg09841842	FRMD6	NM_001042481	5UTR
cg09851545	NA	NA	NA
cg09860047	RHBDD1;RHBDD1	NM_001167608;NM_032276	Body;Body
cg09885502	GNAS;GNAS;GNAS;GNAS	NM_001077490;NR_003259;NM_016592;NM_080425	3UTR;TSS200;3UTR;Body
cg09949906	HLA-DRB1	NM_002124	Body
cg09982942	FBLN7;FBLN7	NM_153214;NM_001128165	Body;Body
cg09983216	LOC404266;LOC404266;HOXB6	NR_033204;NR_033201;NM_018952	Body;Body;5UTR
cg09993718	NA	NA	NA
cg10016788	EPS8L1;EPS8L1	NM_133180;NM_017729	3UTR;3UTR
cg10018004	HLA-A	NM_002116	Body
cg10032131	SLC43A1;SLC43A1	NM_003627;NM_003627	1stExon;5UTR
cg10036091	MIR299;MIR380	NR_029841;NR_029872	TSS200;TSS1500
cg10051493	NA	NA	NA
cg10053622	DNAH2	NM_020877	Body
cg10076068	DENND3	NM_014957	5UTR
cg10095011	NA	NA	NA
cg10140454	RAI1	NM_030665	5UTR
cg10148968	NA	NA	NA
cg10151737	FAM120B;FAM120B	NM_032448;NM_032448	1stExon;5UTR
cg10153353	METT5D1;METT5D1	NM_152636;NM_001113528	3UTR;Body
cg10191240	WISP1;WISP1	NM_003882;NM_080838	Body;Body
cg10218876	TNNT1;TNNT1;TNNT1	NM_003283;NM_001126133;NM_001126132	TSS200;TSS200;TSS200
cg10224537	B3GALT1	NM_020981	TSS1500
cg10232395	CHD7	NM_017780	5UTR
cg10261205	ATHL1	NM_025092	Body
cg10261639	NA	NA	NA
cg10272520	DCLK2;DCLK2	NM_001040261;NM_001040260	3UTR;3UTR
cg10282695	VPS52	NM_022553	Body
cg10296238	C21orf56;C21orf56	NM_032261;NM_001142854	TSS1500;TSS1500
cg10317314	NA	NA	NA
cg10327428	ADAM5P	NR_001448	TSS200
cg10362527	GPR1;GPR1	NM_001098199;NM_005279	TSS1500;TSS1500
cg10385732	C7orf16;C7orf16	NM_006658;NM_001145123	TSS200;TSS200
cg10410513	ARHGEF10	NM_014629	Body
cg10411146	ATHL1	NM_025092	Body
cg10413224	BMPER	NM_133468	Body
cg10415021	NA	NA	NA
cg10432947	NAT8L	NM_178557	Body
cg10496659	CHST6	NM_021615	5UTR
cg10511332	FAF1	NM_007051	Body
cg10516993	NA	NA	NA
cg10526376	NA	NA	NA
cg10528424	SYT8	NM_138567	Body
cg10568066	RNF39;RNF39	NM_170769;NM_025236	Body;Body
cg10571104	ZNF575	NM_174945	Body
cg10596483	JRK;JRK	NM_003724;NM_001077527	TSS1500;TSS1500
cg10605084	LOC144571	NR_026971	TSS200
cg10622551	ZFYVE28	NM_020972	Body
cg10627839	CFHR4	NM_006684	Body
cg10657965	CUX1;CUX1;CUX1	NM_181500;NM_181552;NM_001913	Body;Body;Body
cg10665321	SLC25A42	NM_178526	Body
cg10671668	KCNA6	NM_002235	1stExon
cg10687107	NA	NA	NA
cg10727171	NPAS3;NPAS3;NPAS3;NPAS3	NM_001164749;NM_001165893;NM_022123;NM_173159	TSS1500;TSS1500;TSS1500;TSS1500
cg10736303	PTPRN2;PTPRN2;PTPRN2	NM_002847;NM_130842;NM_130843	Body;Body;Body
cg10744079	NA	NA	NA
cg10771931	WTIP	NM_001080436	TSS1500
cg10776061	MAN2B1	NM_000528	Body
cg10803903	PLOD1	NM_000302	Body
cg10818896	C6orf10	NM_006781	Body
cg10828456	B4GALNT4	NM_178537	TSS1500
cg10832093	STX2;STX2	NM_001980;NM_194356	Body;Body
cg10843276	PCGF3	NM_006315	5UTR
cg10864200	PCGF3	NM_006315	5UTR
cg10896276	NA	NA	NA
cg10909939	NA	NA	NA
cg10920758	KNDC1	NM_152643	Body
cg10930308	RNF39;RNF39	NM_170769;NM_025236	Body;Body
cg10960626	C8orf45;C8orf45;C8orf45	NM_001136160;NM_001136161;NM_173518	5UTR;5UTR;5UTR
cg10962762	NA	NA	NA
cg10964385	NELL1;NELL1	NM_201551;NM_006157	TSS1500;TSS1500
cg10985288	TNIK;TNIK;TNIK;TNIK;TNIK;TNIK;TNIK;TNIK	NM_001161563;NM_001161566;NM_001161560;NM_001161565;NM_001161561;NM_015028;NM_001161562;NM_001161564	Body;Body;Body;Body;Body;Body;Body;Body
cg10995755	TPRKB	NM_016058	TSS1500
cg11010744	NA	NA	NA
cg11045746	FAM26F	NM_001010919	Body
cg11059159	NA	NA	NA
cg11104736	SORCS2	NM_020777	Body
cg11123440	NA	NA	NA
cg11126134	C13orf33	NM_032849	TSS200
cg11132120	NCOR2;NCOR2	NM_006312;NM_001077261	TSS200;TSS200
cg11164659	RHPN1	NM_052924	Body
cg11205696	NA	NA	NA
cg11211624	TUSC3;TUSC3	NM_006765;NM_178234	Body;Body
cg11224582	KCNA6;KCNA6	NM_002235;NM_002235	5UTR;1stExon
cg11235602	MOBP;MOBP	NM_182935;NR_003090	Body;Body
cg11247378	NA	NA	NA
cg11256186	HIVEP3;HIVEP3	NM_024503;NM_001127714	5UTR;5UTR
cg11265839	ELK3	NM_005230	Body
cg11321156	APP;APP;APP;APP;APP	NM_201413;NM_000484;NM_201414;NM_001136129;NM_001136130	Body;Body;Body;Body;Body
cg11324010	NA	NA	NA
cg11345693	AZI1;AZI1	NM_014984;NM_001009811	Body;Body
cg11346718	NA	NA	NA
cg11351709	NA	NA	NA
cg11404906	HLA-DRB1	NM_002124	Body
cg11410718	HOXA4	NM_002141	TSS200
cg11438287	COL4A2	NM_001846	Body
cg11445109	CYP2E1	NM_000773	Body
cg11478607	GSTT1	NM_000853	TSS200
cg11517269	ZSCAN12L1	NR_024063	TSS200
cg11519725	AUTS2;AUTS2;AUTS2	NM_015570;NM_001127232;NM_001127231	Body;Body;Body
cg11530213	PLAT;PLAT	NM_000930;NM_033011	Body;Body
cg11537406	SLC37A2;SLC37A2	NM_001145290;NM_198277	TSS1500;TSS1500
cg11574665	ATG4B;ATG4B	NM_013325;NM_178326	Body;Body
cg11577716	C20orf26	NM_015585	Body
cg11608150	NA	NA	NA
cg11613003	FZD7;FZD7	NM_003507;NM_003507	1stExon;3UTR
cg11668529	NA	NA	NA
cg11706129	NA	NA	NA
cg11736524	NA	NA	NA
cg11749264	AKD1	NM_001145128	Body
cg11763394	PAX8;PAX8;PAX8;PAX8;PAX8;LOC440839;LOC654433	NM_003466;NM_013951;NM_013953;NM_013992;NM_013952;NR_029399;NR_015377	Body;Body;Body;Body;Body;Body;TSS1500
cg11787167	NPAS3;NPAS3;NPAS3;NPAS3	NM_001164749;NM_001165893;NM_022123;NM_173159	TSS1500;TSS1500;TSS1500;TSS1500
cg11798871	SMYD3;SMYD3	NM_022743;NM_001167740	Body;Body
cg11866463	RCAN1;RCAN1	NM_203417;NM_004414	5UTR;Body
cg11868485	MAML3	NM_018717	Body
cg11888470	HLA-DRB6	NR_001298	Body
cg11893127	NA	NA	NA
cg11926460	DGKD;DGKD	NM_003648;NM_152879	3UTR;3UTR
cg11960655	NA	NA	NA
cg11965913	PM20D1	NM_152491	TSS200
cg11969330	CYP4V2	NM_207352	Body
cg11975397	NA	NA	NA
cg11978890	NA	NA	NA
cg11979743	FAM110A;FAM110A	NM_001042353;NM_001042353	1stExon;5UTR
cg12011299	ADH4	NM_000670	TSS200
cg12014753	ATP9A	NM_006045	Body
cg12019614	DOCK6	NM_020812	Body
cg12034510	PRDM16;PRDM16	NM_022114;NM_199454	Body;Body
cg12044531	NIN	NM_020921	3UTR
cg12128445	IL15RA;IL15RA	NM_002189;NM_172200	Body;5UTR
cg12131894	MORN1	NM_024848	Body
cg12157673	ZNF578	NM_001099694	5UTR
cg12162424	ABCC13;ABCC13	NR_003087;NR_003088	Body;Body
cg12182649	MICA	NM_000247	Body
cg12196389	NA	NA	NA
cg12275060	BTBD19	NM_001136537	Body
cg12284971	EFHD1	NR_027663	TSS1500
cg12293347	NA	NA	NA
cg12374682	GPHA2	NM_130769	TSS200
cg12400864	NA	NA	NA
cg12414339	NR1I2;NR1I2;NR1I2	NM_003889;NM_022002;NM_033013	3UTR;3UTR;3UTR
cg12447336	NA	NA	NA
cg12511356	KIF1A	NM_004321	5UTR
cg12532878	RASA3	NM_007368	Body
cg12623302	ZSCAN12L1	NR_024063	TSS200
cg12633154	RNF39;RNF39	NM_170769;NM_025236	Body;Body
cg12648811	NA	NA	NA
cg12657416	FAM69B	NM_152421	Body
cg12736877	RNF39;RNF39	NM_170769;NM_025236	Body;Body
cg12744031	NA	NA	NA
cg12759024	KLHL32	NM_052904	TSS1500
cg12768447	CTNNA3;CTNNA3	NM_001127384;NM_013266	TSS1500;5UTR
cg12775613	HTR1F	NM_000866	Body
cg12811157	B4GALNT4	NM_178537	TSS1500
cg12854611	NCRNA00171	NR_026751	Body
cg12863693	NMB;NMB	NM_205858;NM_021077	Body;Body
cg12889195	PAX8;PAX8;PAX8;PAX8;PAX8;LOC440839;LOC654433	NM_003466;NM_013951;NM_013953;NM_013992;NM_013952;NR_029399;NR_015377	Body;Body;Body;Body;Body;Body;TSS1500
cg12945194	GPHA2;GPHA2	NM_130769;NM_130769	1stExon;5UTR
cg12948621	HKR1	NM_181786	TSS200
cg12968172	ILKAP;ILKAP	NM_030768;NM_030768	5UTR;1stExon
cg12973803	NA	NA	NA
cg13004509	CCDC67	NM_181645	TSS1500
cg13024511	NA	NA	NA
cg13024741	BTBD9;BTBD9	NM_001099272;NM_052893	5UTR;5UTR
cg13045555	NA	NA	NA
cg13045913	DNAJC17;ZFYVE19	NM_018163;NM_001077268	TSS1500;Body
cg13064658	LPGAT1;LPGAT1	NM_014873;NM_014873	5UTR;1stExon
cg13067553	NA	NA	NA
cg13081526	NA	NA	NA
cg13111532	KIAA1751	NM_001080484	3UTR
cg13116946	SLC16A8	NM_013356	TSS1500
cg13158272	NA	NA	NA
cg13207630	NA	NA	NA
cg13229078	NA	NA	NA
cg13237945	C13orf30;C13orf30	NM_182508;NM_182508	1stExon;5UTR
cg13264672	CDK13;CDK13	NM_031267;NM_003718	Body;Body
cg13264811	HDAC4	NM_006037	Body
cg13295614	NA	NA	NA
cg13297560	IGF1R	NM_000875	Body
cg13306870	CBX7	NM_175709	3UTR
cg13308137	CUGBP1	NM_006560	5UTR
cg13311805	OR4S2	NM_001004059	TSS1500
cg13312387	NMUR1	NM_006056	TSS200
cg13313423	NA	NA	NA
cg13315147	CYP2E1	NM_000773	Body
cg13332953	DKK3;DKK3;DKK3	NM_001018057;NM_015881;NM_013253	Body;Body;Body
cg13370086	TTC22;TTC22	NM_001114108;NM_017904	Body;Body
cg13401893	RNF39;RNF39	NM_170769;NM_025236	Body;Body
cg13455439	ANO1;ANO1	NM_018043;NR_030691	Body;Body
cg13498757	NA	NA	NA
cg13527921	NANS	NM_018946	Body
cg13532421	FAM69B	NM_152421	Body
cg13557411	SEMA7A;SEMA7A;SEMA7A	NM_003612;NM_001146030;NM_001146029	Body;Body;Body
cg13630131	NA	NA	NA
cg13636926	ARID3C	NM_001017363	1stExon
cg13649600	ATP6V1B1	NM_001692	Body
cg13653328	ABLIM3	NM_014945	TSS1500
cg13669036	MYOF;MYOF	NM_133337;NM_013451	Body;Body
cg13671409	NA	NA	NA
cg13687570	HKR1	NM_181786	TSS1500
cg13728834	TMEM8B;TMEM8B;TMEM8B	NM_001042590;NM_016446;NM_001042589	Body;Body;Body
cg13732582	KLB	NM_175737	Body
cg13740636	HEPHL1	NM_001098672	TSS200
cg13741861	NA	NA	NA
cg13786083	NA	NA	NA
cg13813247	NA	NA	NA
cg13820391	NA	NA	NA
cg13824456	NA	NA	NA
cg13872627	HLA-C	NM_002117	Body
cg13874425	NA	NA	NA
cg13887068	MED23;MED23	NM_015979;NM_004830	Body;Body
cg13906701	UNC93A;UNC93A	NM_018974;NM_001143947	Body;Body
cg13913990	PLEKHG4B	NM_052909	Body
cg13918754	RNF39;RNF39	NM_170769;NM_025236	Body;Body
cg13925692	CHL1	NM_006614	5UTR
cg13944838	GFPT2	NM_005110	Body
cg13946163	SLC9A2	NM_003048	Body
cg13951632	RGL1	NM_015149	3UTR
cg13968390	SULT1C2;SULT1C2	NM_001056;NM_176825	TSS1500;TSS1500
cg13981132	NA	NA	NA
cg13996476	KCTD14	NM_023930	Body
cg14004602	CCL14-CCL15;CCL15;CCL14-CCL15	NR_027921;NM_032965;NR_027922	TSS1500;TSS1500;TSS1500
cg14013659	RNFT1	NM_016125	Body
cg14022794	CACNA1B	NM_000718	3UTR
cg14029206	LRWD1	NM_152892	Body
cg14061069	DMPK;DMPK;DMPK;DMPK	NM_001081560;NM_001081563;NM_001081562;NM_004409	Body;Body;Body;Body
cg14089103	HCCA2	NM_053005	Body
cg14089267	NA	NA	NA
cg14114910	MORN5	NM_198469	Body
cg14140673	NA	NA	NA
cg14143304	NA	NA	NA
cg14150973	SERTAD3	NM_203344	TSS200
cg14157435	NRP2;NRP2;NRP2;NRP2;NRP2	NM_201279;NM_018534;NM_201267;NM_003872;NM_201266	Body;Body;Body;Body;Body
cg14187293	MED12L	NM_053002	Body
cg14192979	NA	NA	NA
cg14228300	IGFBP3;IGFBP3	NM_000598;NM_001013398	TSS1500;TSS1500
cg14228592	SLC39A4;SLC39A4	NM_130849;NM_017767	Body;Body
cg14240646	ACBD5;ACBD5	NR_024150;NM_001042473	TSS1500;TSS1500
cg14249348	ZAR1	NM_175619	TSS200
cg14251734	HPSE2;HPSE2;HPSE2;HPSE2	NM_001166244;NM_001166245;NM_021828;NM_001166246	Body;Body;Body;Body
cg14261943	ZNF311	NM_001010877	5UTR
cg14294953	NA	NA	NA
cg14331029	NA	NA	NA
cg14350224	FLRT1;MACROD1	NM_013280;NM_014067	3UTR;Body
cg14375121	EXOC6;EXOC6	NM_001013848;NM_019053	Body;Body
cg14395298	NA	NA	NA
cg14399884	ATPGD1;ATPGD1	NM_020811;NM_001166222	Body;Body
cg14418857	NA	NA	NA
cg14419141	FAM26F	NM_001010919	Body
cg14420123	NA	NA	NA
cg14437446	KIAA0020	NM_014878	Body
cg14457074	NA	NA	NA
cg14511652	FIBCD1;FIBCD1	NM_032843;NM_001145106	Body;Body
cg14522441	PCDHB11;PCDHB11	NM_018931;NM_018931	1stExon;3UTR
cg14541801	NA	NA	NA
cg14546115	CDKAL1	NM_017774	Body
cg14562523	C21orf128;UMODL1;UMODL1	NR_027243;NM_173568;NM_001004416	TSS200;Body;Body
cg14598478	ADAMTSL3	NM_207517	Body
cg14631576	CENPP	NM_001012267	Body
cg14638919	NA	NA	NA
cg14645244	HLA-DRB1	NM_002124	Body
cg14651435	DNAJB6	NM_058246	3UTR
cg14701108	NA	NA	NA
cg14730445	SLC5A8	NM_145913	1stExon
cg14742937	ADAM5P	NR_001448	TSS200
cg14744161	TSPYL1;DSE;DSE	NM_003309;NM_001080976;NM_001080976	TSS200;1stExon;5UTR
cg14748380	FAM163A	NM_173509	5UTR
cg14790860	LRIG1	NM_015541	Body
cg14799488	NA	NA	NA
cg14835938	EIF2C2;EIF2C2	NM_012154;NM_001164623	Body;Body
cg14853169	NA	NA	NA
cg14883135	NA	NA	NA
cg14893161	PM20D1;PM20D1	NM_152491;NM_152491	5UTR;1stExon
cg14912045	RNFT2;RNFT2	NM_032814;NM_001109903	Body;Body
cg14939821	DOCK1;FAM196A	NM_001380;NM_001039762	Body;Body
cg14983172	NA	NA	NA
cg15019001	HLA-DPB2	NR_001435	Body
cg15025200	NA	NA	NA
cg15122117	JHDM1D	NM_030647	Body
cg15129982	NA	NA	NA
cg15145296	NA	NA	NA
cg15149655	VWA3B;VWA3B	NM_144992;NM_144992	1stExon;5UTR
cg15167547	SNRNP48	NM_152551	TSS1500
cg15172529	FAM26F	NM_001010919	5UTR
cg15222899	NA	NA	NA
cg15248972	NA	NA	NA
cg15254640	GSTT1	NM_000853	TSS200
cg15293181	SNTG2	NM_018968	Body
cg15295200	NMNAT3	NM_178177	TSS1500
cg15296664	NA	NA	NA
cg15338327	NA	NA	NA
cg15365500	UST	NM_005715	Body
cg15388766	MCF2L;MCF2L	NM_001112732;NM_024979	Body;Body
cg15404665	DPP9	NM_139159	TSS1500
cg15436955	NA	NA	NA
cg15458254	IGFL4	NM_001002923	TSS1500
cg15460035	NA	NA	NA
cg15469871	LOC387646	NR_003525	TSS200
cg15470298	COL18A1	NM_130445	Body
cg15488009	FSTL3	NM_005860	Body
cg15506703	NA	NA	NA
cg15518264	NMS	NM_001011717	TSS200
cg15544633	LIPT1;LIPT1;LIPT1;LIPT1;LIPT1;TSGA10	NM_145198;NM_145197;NM_145199;NM_015929;NM_145196;NM_025244	5UTR;5UTR;5UTR;5UTR;5UTR;TSS1500
cg15548613	MAFF;MAFF;MAFF;MAFF	NM_001161573;NM_001161574;NM_001161572;NM_012323	Body;Body;Body;Body
cg15552843	C22orf45;C22orf45;UPB1	NR_028484;NR_028483;NM_016327	TSS200;TSS200;TSS1500
cg15559833	NA	NA	NA
cg15591384	HLA-DRB6	NR_001298	Body
cg15602423	HLA-DRB1	NM_002124	Body
cg15610027	DTNA;DTNA;DTNA;DTNA	NM_001128175;NM_001392;NM_032979;NM_032975	TSS200;5UTR;5UTR;5UTR
cg15613905	MCC;MCC	NM_002387;NM_001085377	Body;Body
cg15614872	ESYT2	NM_020728	Body
cg15679892	NA	NA	NA
cg15720535	AGPAT2;AGPAT2	NM_006412;NM_001012727	TSS1500;TSS1500
cg15721359	NEK5	NM_199289	Body
cg15727583	MFI2;MFI2	NM_033316;NM_005929	TSS1500;TSS1500
cg15737168	TECTA	NM_005422	Body
cg15775217	TXNRD1	NM_001093771	Body
cg15837280	NA	NA	NA
cg15837943	ITM2C;ITM2C;ITM2C	NM_001012516;NM_030926;NM_001012514	Body;Body;Body
cg15838301	SORCS2	NM_020777	Body
cg15847845	PLEC1;PLEC1;PLEC1	NM_201379;NM_000445;NM_201378	TSS1500;Body;Body
cg15909443	NA	NA	NA
cg15910301	NA	NA	NA
cg15956662	NA	NA	NA
cg15958422	NA	NA	NA
cg16003256	NA	NA	NA
cg16014725	NA	NA	NA
cg16064425	NA	NA	NA
cg16078649	RNF39;RNF39	NM_170769;NM_025236	Body;Body
cg16101574	NA	NA	NA
cg16113156	NA	NA	NA
cg16144436	DNAH2	NM_020877	Body
cg16241932	ZDHHC14;ZDHHC14	NM_153746;NM_024630	Body;Body
cg16248432	DIP2B	NM_173602	Body
cg16284437	SALL3	NM_171999	Body
cg16301894	NA	NA	NA
cg16308790	NFATC1;NFATC1;NFATC1;NFATC1;NFATC1	NM_006162;NM_172388;NM_172389;NM_172387;NM_172390	Body;Body;Body;Body;Body
cg16310513	NA	NA	NA
cg16310958	ABHD12;ABHD12	NM_015600;NM_001042472	Body;3UTR
cg16324934	FLRT2	NM_013231	Body
cg16338321	NA	NA	NA
cg16340422	PLD6	NM_178836	TSS1500
cg16372632	CES4	NR_003276	Body
cg16387046	MUCL1	NM_058173	TSS200
cg16490124	SNORA14B;TOMM20	NR_002956;NM_014765	TSS1500;TSS200
cg16503053	LRCH1;LRCH1;LRCH1	NM_015116;NM_001164213;NM_001164211	Body;Body;Body
cg16515546	LMF1	NM_022773	TSS1500
cg16519574	SNTG2	NM_018968	Body
cg16527629	SPDEF	NM_012391	TSS1500
cg16528597	PDE4DIP	NM_022359	Body
cg16554627	FBXL18	NM_024963	3UTR
cg16601359	NA	NA	NA
cg16662938	GUCY2G	NR_028134	TSS200
cg16672562	HIF3A;HIF3A;HIF3A	NM_022462;NM_152795;NM_022462	5UTR;Body;1stExon
cg16686396	PRDM16;PRDM16	NM_022114;NM_199454	Body;Body
cg16705229	NCRNA00171	NR_026751	Body
cg16706099	FLJ32810	NM_152432	Body
cg16738827	SPRR4	NM_173080	5UTR
cg16749629	NA	NA	NA
cg16752876	OSR1	NM_145260	Body
cg16767880	RPH3AL	NM_006987	Body
cg16786756	NA	NA	NA
cg16799831	NA	NA	NA
cg16810310	BRMS1;BRMS1;RIN1	NM_015399;NM_001024957;NM_004292	3UTR;3UTR;TSS1500
cg16814680	NA	NA	NA
cg16820615	RASA3	NM_007368	Body
cg16827215	GALNTL4	NM_198516	3UTR
cg16861964	CHST11	NM_018413	Body
cg16866567	PLEKHA2	NM_021623	5UTR
cg16875032	SNTB1	NM_021021	1stExon
cg16875108	RAD18	NM_020165	Body
cg16913250	CTTNBP2	NM_033427	TSS1500
cg16964206	LOC401387	NM_001161528	TSS1500
cg17019053	C2orf65	NM_138804	TSS200
cg17023203	ADARB2	NM_018702	Body
cg17024919	ZNF385D	NM_024697	Body
cg17085123	NA	NA	NA
cg17090593	EMX1	NM_004097	TSS200
cg17118775	NA	NA	NA
cg17122213	MIB2;MIB2;MIB2;MIB2;MIB2;MIB2	NM_001170687;NM_001170688;NM_080875;NM_001170689;NM_001170686;NR_033183	Body;Body;Body;Body;Body;Body
cg17149911	AAK1	NM_014911	Body
cg17155524	ZFYVE28	NM_020972	Body
cg17165241	PKP3	NM_007183	Body
cg17173369	NA	NA	NA
cg17178900	PM20D1	NM_152491	Body
cg17186418	NA	NA	NA
cg17187785	NTM;NTM;NTM;NTM	NM_001144059;NM_001048209;NM_001144058;NM_016522	Body;Body;Body;Body
cg17190891	SH2B2	NM_020979	3UTR
cg17221584	PRTG	NM_173814	Body
cg17221813	SLC17A9	NM_022082	Body
cg17225604	NA	NA	NA
cg17234513	NA	NA	NA
cg17240725	WBSCR26	NR_026690	TSS200
cg17269596	NA	NA	NA
cg17270100	NA	NA	NA
cg17283620	HAAO	NM_012205	Body
cg17292337	NA	NA	NA
cg17292758	PPFIA3	NM_003660	Body
cg17310600	42430	NM_001166373	TSS1500
cg17313483	ZNF529;ZNF529;ZNF529	NM_001145650;NM_020951;NM_001145649	5UTR;TSS200;5UTR
cg17329602	MAD1L1;MAD1L1;MAD1L1	NM_003550;NM_001013837;NM_001013836	Body;Body;Body
cg17373649	ERICH1	NM_207332	Body
cg17395555	NA	NA	NA
cg17397159	PCGF3	NM_006315	5UTR
cg17416722	HLA-DRB1	NM_002124	Body
cg17453416	MORN1	NM_024848	Body
cg17477052	COL13A1;COL13A1;COL13A1;COL13A1;COL13A1;COL13A1;COL13A1;COL13A1;COL13A1;COL13A1;COL13A1;COL13A1;COL13A1;COL13A1;COL13A1;COL13A1;COL13A1;COL13A1;COL13A1;COL13A1	NM_080798;NM_080809;NM_080800;NM_080811;NM_080810;NM_080799;NM_080813;NM_005203;NM_080815;NM_080807;NM_080801;NM_080808;NM_080814;NM_080802;NM_080812;NM_080805;NM_080806;NM_080804;NM_080803;NM_001130103	Body;Body;Body;Body;Body;Body;Body;Body;Body;Body;Body;Body;Body;Body;Body;Body;Body;Body;Body;Body
cg17509989	RGS14	NM_006480	Body
cg17519280	ATG12	NM_004707	Body
cg17528557	MICB	NM_005931	Body
cg17533960	FAM124A	NM_145019	Body
cg17545141	MAD1L1;MAD1L1;MAD1L1	NM_003550;NM_001013837;NM_001013836	Body;Body;Body
cg17573813	FHIT;FHIT	NM_002012;NM_001166243	TSS200;TSS200
cg17580331	CACNG2	NM_006078	TSS200
cg17679619	NA	NA	NA
cg17696517	NA	NA	NA
cg17753661	PDIK1L;PDIK1L;PDIK1L	NM_152835;NR_026686;NR_026685	Body;Body;Body
cg17801295	NA	NA	NA
cg17829936	TAAR5	NM_003967	1stExon
cg17840408	PKP3	NM_007183	Body
cg17856063	NA	NA	NA
cg17870925	LSAMP	NM_002338	Body
cg17884373	PPM1A	NM_177952	TSS1500
cg17909996	NA	NA	NA
cg17914838	NA	NA	NA
cg17929630	RNF39;RNF39	NM_170769;NM_025236	3UTR;3UTR
cg17930194	LHX6;LHX6	NM_199160;NM_014368	Body;Body
cg18011760	NA	NA	NA
cg18060330	BTNL2	NM_019602	TSS1500
cg18071071	NA	NA	NA
cg18075755	C1QTNF7;C1QTNF7;C1QTNF7	NM_031911;NM_001135170;NM_001135171	5UTR;Body;5UTR
cg18088906	NA	NA	NA
cg18105134	PROZ	NM_003891	Body
cg18151030	PRDM15;PRDM15	NM_022115;NM_001040424	Body;Body
cg18200150	MYO1D	NM_015194	Body
cg18200389	TRIM26	NM_003449	5UTR
cg18239511	NA	NA	NA
cg18274664	APP;APP;APP;APP;APP	NM_201413;NM_000484;NM_201414;NM_001136129;NM_001136130	Body;Body;Body;Body;Body
cg18285722	NA	NA	NA
cg18315861	OR2T11	NM_001001964	1stExon
cg18319941	NA	NA	NA
cg18329187	CKB	NM_001823	TSS1500
cg18341478	CCDC40	NM_017950	Body
cg18346634	OPRD1	NM_000911	3UTR
cg18346707	ITM2C;ITM2C;ITM2C	NM_001012516;NM_030926;NM_001012514	Body;Body;Body
cg18352710	PRF1;PRF1	NM_001083116;NM_005041	TSS1500;TSS1500
cg18363918	IGLON5	NM_001101372	Body
cg18367631	PRKAR1B;PRKAR1B;PRKAR1B;PRKAR1B;PRKAR1B;PRKAR1B	NM_001164759;NM_001164762;NM_001164758;NM_001164760;NM_001164761;NM_002735	Body;Body;Body;Body;Body;Body
cg18395917	NA	NA	NA
cg18403080	NA	NA	NA
cg18427905	DIS3L2	NM_152383	TSS1500
cg18444757	NA	NA	NA
cg18473521	HOXC4;HOXC4	NM_153633;NM_014620	Body;Body
cg18477969	SMPD1;SMPD1;SMPD1	NM_001007593;NR_027400;NM_000543	Body;Body;Body
cg18527716	C1QTNF1;C1QTNF1;C1QTNF1	NM_198594;NM_030968;NM_198593	5UTR;5UTR;5UTR
cg18538961	MEG8	NR_024149	Body
cg18546477	B4GALNT4	NM_178537	TSS1500
cg18564928	NA	NA	NA
cg18566515	FGFR2;FGFR2;FGFR2;FGFR2;FGFR2;FGFR2	NM_000141;NM_001144917;NM_022970;NM_001144918;NM_001144919;NM_001144915	5UTR;5UTR;5UTR;5UTR;5UTR;TSS200
cg18576044	NA	NA	NA
cg18593317	NA	NA	NA
cg18598146	SNORD12B;C20orf199;MIR1259;C20orf199;SNORD12;C20orf199	NR_003695;NR_003605;NR_031660;NR_003606;NR_003030;NR_003604	TSS1500;Body;TSS1500;Body;TSS1500;Body
cg18620571	TNFAIP2	NM_006291	Body
cg18627816	NCCRP1	NM_001001414	TSS1500
cg18631301	FBXL7	NM_012304	Body
cg18707028	NA	NA	NA
cg18723442	SLC36A2	NM_181776	TSS200
cg18763100	HLA-DMA	NM_006120	Body
cg18783429	NA	NA	NA
cg18793215	CRABP2	NM_001878	Body
cg18797872	TRIM7;TRIM7;TRIM7;TRIM7;TRIM7	NM_203293;NM_203295;NM_203296;NM_203294;NM_203297	3UTR;3UTR;3UTR;3UTR;3UTR
cg18803147	NA	NA	NA
cg18805164	SNX26	NM_052948	TSS1500
cg18938907	GSTM1;GSTM1;GSTM1;GSTM1	NM_000561;NM_000561;NM_146421;NM_146421	1stExon;5UTR;1stExon;5UTR
cg18947553	NA	NA	NA
cg18964159	DDX25;PUS3	NM_013264;NM_031307	TSS1500;TSS200
cg18984983	CYP2E1	NM_000773	Body
cg19074170	CNTNAP5	NM_130773	Body
cg19089141	WDR27	NM_182552	Body
cg19107435	NA	NA	NA
cg19142026	HOXA4;HOXA4	NM_002141;NM_002141	5UTR;1stExon
cg19142181	SLC17A9	NM_022082	Body
cg19148731	LOXL3	NM_032603	5UTR
cg19169023	TYRO3	NM_006293	Body
cg19235645	FAM101A	NM_181709	5UTR
cg19252931	C11orf91	NM_001166692	1stExon
cg19311470	RPL9;RPL9;LIAS;LIAS	NM_001024921;NM_000661;NM_006859;NM_194451	TSS1500;5UTR;TSS200;TSS200
cg19360212	NSMCE4A;NSMCE4A	NM_001167865;NM_017615	Body;Body
cg19395289	NA	NA	NA
cg19403377	TMEM100;TMEM100	NM_018286;NM_001099640	TSS200;5UTR
cg19405177	PLEC1;PLEC1;PLEC1;PLEC1;PLEC1;PLEC1;PLEC1;PLEC1	NM_201378;NM_201384;NM_201382;NM_201381;NM_000445;NM_201380;NM_201383;NM_201379	Body;Body;Body;Body;Body;Body;Body;Body
cg19416570	ZNF274;ZNF274;ZNF274	NM_133502;NM_016325;NM_016324	Body;Body;5UTR
cg19419054	DAAM2	NM_015345	5UTR
cg19427345	MFSD7	NM_032219	Body
cg19448837	MAPK4	NM_002747	TSS1500
cg19453488	NA	NA	NA
cg19459332	NA	NA	NA
cg19526166	TMEM232	NM_001039763	TSS1500
cg19533582	ASAP2;ASAP2	NM_001135191;NM_003887	Body;Body
cg19539905	NA	NA	NA
cg19558972	IGLL1;IGLL1;IGLL1;IGLL1	NM_152855;NM_020070;NM_020070;NM_152855	1stExon;5UTR;1stExon;5UTR
cg19564112	BANK1;BANK1;BANK1	NM_001127507;NM_001083907;NM_017935	3UTR;3UTR;3UTR
cg19584136	MXI1;MXI1	NM_130439;NM_001008541	Body;5UTR
cg19584649	ESYT2	NM_020728	Body
cg19623054	MYCN	NM_005378	Body
cg19637330	NA	NA	NA
cg19640585	PHACTR2;PHACTR2;PHACTR2;PHACTR2	NM_001100164;NM_001100166;NM_014721;NM_001100165	Body;Body;Body;Body
cg19659741	ADAM5P	NR_001448	TSS200
cg19704288	NA	NA	NA
cg19726630	CMTM8	NM_178868	Body
cg19763428	PDE1C	NM_005020	Body
cg19766460	UMODL1;UMODL1;C21orf128	NM_173568;NM_001004416;NR_027243	Body;Body;Body
cg19789919	ATF7IP	NM_018179	TSS200
cg19821361	KRTAP10-6;C21orf29	NM_198688;NM_144991	TSS200;Body
cg19850149	NA	NA	NA
cg19870512	KCNA6;KCNA6	NM_002235;NM_002235	5UTR;1stExon
cg19923380	NA	NA	NA
cg19924008	NA	NA	NA
cg19949948	NA	NA	NA
cg19978674	HOPX;HOPX;HOPX;HOPX;HOPX	NM_139212;NM_032495;NM_001145460;NM_001145459;NM_139211	5UTR;Body;Body;TSS1500;TSS1500
cg19990229	CCNO	NM_021147	TSS1500
cg20034856	SLMAP	NM_007159	Body
cg20040891	NA	NA	NA
cg20060160	NMNAT2	NM_015039	Body
cg20064778	GSTT1	NM_000853	TSS200
cg20084219	C17orf98	NM_001080465	1stExon
cg20116804	C6orf138	NM_001013732	1stExon
cg20131219	PHLDB2;PHLDB2;PHLDB2;PHLDB2	NM_001134438;NM_001134439;NM_145753;NM_001134437	Body;Body;Body;Body
cg20139447	PMEPA1;PMEPA1;PMEPA1;PMEPA1	NM_199171;NM_199170;NM_199169;NM_020182	Body;Body;Body;Body
cg20141578	BCL2L14;BCL2L14;BCL2L14	NM_138722;NM_138723;NM_030766	5UTR;5UTR;5UTR
cg20144066	HIPK1;HIPK1;HIPK1;HIPK1	NM_198269;NM_198268;NM_152696;NM_181358	Body;Body;Body;Body
cg20147224	DDB2	NM_000107	TSS200
cg20205188	ADARB2	NM_018702	Body
cg20249327	RNF39;RNF39	NM_170769;NM_025236	Body;Body
cg20255272	VWA1;VWA1	NM_022834;NM_199121	Body;3UTR
cg20321086	NA	NA	NA
cg20360395	NA	NA	NA
cg20412244	NA	NA	NA
cg20430047	C20orf26	NM_015585	Body
cg20450471	NA	NA	NA
cg20460697	MALT1;MALT1	NM_173844;NM_006785	TSS1500;TSS1500
cg20467929	KIF19	NM_153209	TSS1500
cg20507276	OR2L13;OR2L13	NM_175911;NM_175911	1stExon;5UTR
cg20522483	SEC24D	NM_014822	Body
cg20561938	RNF39;RNF39	NM_170769;NM_025236	Body;Body
cg20585500	GPHA2	NM_130769	5UTR
cg20594841	NA	NA	NA
cg20697926	NA	NA	NA
cg20704148	SLCO2B1;SLCO2B1	NM_007256;NM_001145212	TSS1500;TSS1500
cg20769177	WNT9B	NM_003396	TSS1500
cg20819150	TFIP11;TFIP11	NM_012143;NM_001008697	Body;Body
cg20831708	SEC31B	NM_015490	5UTR
cg20837463	VWF	NM_000552	Body
cg20908131	C14orf64	NR_015430	Body
cg20923605	NA	NA	NA
cg21015022	PARP12	NM_022750	TSS200
cg21036194	SNCAIP	NM_005460	Body
cg21118819	NA	NA	NA
cg21123519	NA	NA	NA
cg21191810	C6orf204;C6orf204	NM_001042475;NM_206921	TSS1500;TSS1500
cg21209485	MMEL1	NM_033467	Body
cg21222681	ANXA1	NM_000700	Body
cg21231262	NA	NA	NA
cg21263664	NA	NA	NA
cg21268256	NA	NA	NA
cg21280320	NA	NA	NA
cg21309351	KIAA1244;PBOV1	NM_020340;NM_021635	Body;TSS1500
cg21312929	EYA1;EYA1;EYA1;EYA1	NM_172058;NM_172059;NM_172060;NM_000503	3UTR;3UTR;3UTR;3UTR
cg21333674	NA	NA	NA
cg21358336	NA	NA	NA
cg21397839	NA	NA	NA
cg21452411	PRSS22	NM_022119	TSS200
cg21458932	SERPINF2;SERPINF2;SERPINF2	NM_001165921;NM_001165920;NM_000934	3UTR;3UTR;3UTR
cg21476494	NA	NA	NA
cg21550016	PAX8;PAX8;PAX8;PAX8;PAX8;LOC440839;LOC654433	NM_003466;NM_013951;NM_013953;NM_013992;NM_013952;NR_029399;NR_015377	Body;Body;Body;Body;Body;Body;TSS1500
cg21572003	PCMTD2;PCMTD2	NM_018257;NM_001104925	Body;Body
cg21579147	SPINK2	NM_021114	TSS1500
cg21608225	PDE4DIP;PDE4DIP;PDE4DIP	NM_001002811;NM_001002812;NM_014644	Body;Body;Body
cg21649089	NA	NA	NA
cg21653913	EGLN2;EGLN2	NM_053046;NM_080732	Body;Body
cg21661022	NPTX2	NM_002523	3UTR
cg21829038	LRRK1	NM_024652	Body
cg21858108	NA	NA	NA
cg21952685	FAM63B;FAM63B	NM_001040453;NM_001040450	TSS200;TSS200
cg21964928	NA	NA	NA
cg21974656	NA	NA	NA
cg21978135	ABR;ABR;ABR	NM_021962;NM_001092;NM_001159746	Body;Body;Body
cg22001483	NA	NA	NA
cg22037249	HLA-DPA1	NM_033554	Body
cg22037648	SEMA3B;SEMA3B	NM_001005914;NM_004636	Body;Body
cg22066521	ABCB5;ABCB5;ABCB5;ABCB5;ABCB5;ABCB5;ABCB5	NM_001163993;NM_001163942;NM_001163941;NM_178559;NM_001163993;NM_178559;NM_001163942	1stExon;1stExon;Body;1stExon;5UTR;5UTR;5UTR
cg22106220	LRP5L;LRP5L	NM_182492;NM_001135772	TSS200;5UTR
cg22131013	GFPT2	NM_005110	Body
cg22157087	ESR1	NM_001122742	5UTR
cg22194188	TEX2	NM_018469	TSS1500
cg22259765	SNRPN;SNRPN;SNRPN;SNRPN	NM_022805;NM_022808;NM_022807;NM_022806	5UTR;5UTR;5UTR;5UTR
cg22272129	TRIM26	NM_003449	5UTR
cg22286906	NA	NA	NA
cg22332045	RASA3	NM_007368	Body
cg22333663	MOCOS	NM_017947	Body
cg22336867	LGALS7	NM_002307	TSS1500
cg22349396	CHRNE;C17orf107	NM_000080;NM_001145536	Body;Body
cg22356381	PTPRQ	NM_001145026	Body
cg22372668	NA	NA	NA
cg22400703	CNRIP1;CNRIP1	NM_015463;NM_001111101	Body;Body
cg22402121	MCF2L;MCF2L	NM_001112732;NM_024979	Body;Body
cg22420249	ANGPT1	NM_001146	Body
cg22433798	PRKAR1B;PRKAR1B;PRKAR1B;PRKAR1B;PRKAR1B;PRKAR1B	NM_001164762;NM_002735;NM_001164759;NM_001164761;NM_001164760;NM_001164758	3UTR;3UTR;3UTR;3UTR;3UTR;3UTR
cg22436195	NA	NA	NA
cg22456178	NA	NA	NA
cg22459517	EPS8L1	NM_133180	TSS200
cg22472290	ZNF577;ZNF577;ZNF577	NR_024181;NM_001135590;NM_032679	TSS1500;TSS1500;TSS1500
cg22481673	RD3;RD3	NM_001164688;NM_183059	TSS1500;TSS1500
cg22507154	NA	NA	NA
cg22571016	NA	NA	NA
cg22588144	ISM1	NM_080826	TSS1500
cg22621913	SPPL2B;SPPL2B	NM_152988;NM_001077238	Body;3UTR
cg22622477	HOXB7	NM_004502	Body
cg22633036	FGFR2;FGFR2;FGFR2;FGFR2;FGFR2;FGFR2	NM_000141;NM_001144917;NM_022970;NM_001144918;NM_001144919;NM_001144915	5UTR;5UTR;5UTR;5UTR;5UTR;5UTR
cg22676075	NA	NA	NA
cg22682154	NA	NA	NA
cg22685901	SASH1	NM_015278	Body
cg22816462	NA	NA	NA
cg22829325	C8orf31	NM_173687	TSS200
cg22891070	HIF3A;HIF3A	NM_152795;NM_022462	Body;TSS200
cg22931151	OR2V2	NM_206880	TSS200
cg22943498	BLCAP;BLCAP;BLCAP;BLCAP;NNAT;NNAT;BLCAP	NM_001167821;NM_001167820;NM_001167822;NM_006698;NM_181689;NM_005386;NM_001167823	5UTR;5UTR;5UTR;5UTR;TSS1500;TSS1500;5UTR
cg23016632	ATAD3C	NM_001039211	Body
cg23019889	NA	NA	NA
cg23023953	NA	NA	NA
cg23024343	COG5;COG5;COG5	NM_006348;NM_001161520;NM_181733	Body;Body;Body
cg23026554	LOC441666	NR_024380	Body
cg23049448	SYCP2L	NM_001040274	Body
cg23058037	VIPR2	NM_003382	Body
cg23060047	NA	NA	NA
cg23094961	LOC200726	NM_001102659	TSS1500
cg23108931	NA	NA	NA
cg23167606	NA	NA	NA
cg23194229	MAGI1;MAGI1;MAGI1	NM_015520;NM_001033057;NM_004742	Body;Body;Body
cg23206461	NA	NA	NA
cg23221052	GFPT2	NM_005110	Body
cg23248424	GFPT2	NM_005110	Body
cg23285059	FAM66A	NR_026789	Body
cg23290207	COBLL1	NM_014900	TSS1500
cg23303369	MMP9	NM_004994	Body
cg23330450	NA	NA	NA
cg23345004	KATNAL2	NM_031303	TSS1500
cg23352942	PTH1R	NM_000316	Body
cg23353893	SYNE1;SYNE1	NM_182961;NM_033071	5UTR;TSS200
cg23440389	NA	NA	NA
cg23458168	ZNF536	NM_014717	5UTR
cg23474049	NA	NA	NA
cg23476830	ZIC5	NM_033132	TSS200
cg23476877	NA	NA	NA
cg23482839	SFXN5	NM_144579	Body
cg23489384	NA	NA	NA
cg23495837	DOK7;DOK7	NM_173660;NM_001164673	Body;Body
cg23564471	NFASC;NFASC;NFASC;NFASC	NM_001005388;NM_001160331;NM_015090;NM_001160332	Body;Body;Body;Body
cg23574427	BBS7;CCNA2	NM_176824;NM_001237	3UTR;TSS1500
cg23583501	NA	NA	NA
cg23615741	NA	NA	NA
cg23626131	KCNH7	NM_033272	Body
cg23627948	NA	NA	NA
cg23649088	C2orf69	NM_153689	TSS1500
cg23667563	NA	NA	NA
cg23712018	RNF39;RNF39	NM_170769;NM_025236	Body;Body
cg23737713	NDUFB4;NDUFB4	NM_004547;NM_001168331	Body;Body
cg23760585	FLJ22536	NR_015410	Body
cg23762517	HIVEP3;HIVEP3;HIVEP3;HIVEP3	NM_001127714;NM_024503;NM_024503;NM_001127714	1stExon;1stExon;5UTR;5UTR
cg23779604	NA	NA	NA
cg23787873	GP1BB;SEPT5	NM_000407;NM_002688	TSS200;3UTR
cg23803868	SPPL2B;SPPL2B	NM_001077238;NM_152988	Body;Body
cg23840008	NA	NA	NA
cg23855319	NAT8L	NM_178557	Body
cg23874746	PDE1A;PDE1A	NM_005019;NM_001003683	1stExon;Body
cg23878564	TNK1	NM_003985	Body
cg23899408	HOOK2;HOOK2	NM_001100176;NM_013312	Body;Body
cg23911707	BHMT2;DMGDH	NM_017614;NM_013391	Body;TSS1500
cg23936477	C18orf62	NM_001037331	TSS200
cg23961843	RGL1;APOBEC4	NM_015149;NM_203454	5UTR;TSS1500
cg24009806	NA	NA	NA
cg24011351	SLC22A8	NM_004254	5UTR
cg24018148	KCNK16;KCNK16;KCNK16;KCNK16	NM_001135106;NM_001135107;NM_032115;NM_001135105	TSS1500;TSS1500;TSS1500;TSS1500
cg24032445	PSORS1C1;PSORS1C2	NM_014068;NM_014069	Body;Body
cg24051749	MYCBP;GJA9	NM_012333;NM_030772	TSS1500;Body
cg24088508	C1orf109	NM_017850	TSS1500
cg24135151	FBRSL1	NM_001142641	Body
cg24143305	HLA-DQA1	NM_002122	TSS1500
cg24184792	EFR3A	NM_015137	Body
cg24184919	NA	NA	NA
cg24204406	NA	NA	NA
cg24229701	PIWIL1	NM_004764	TSS1500
cg24239165	NA	NA	NA
cg24276624	ANO1;ANO1	NM_018043;NR_030691	Body;Body
cg24336839	GSTT1	NM_000853	TSS200
cg24372256	UMODL1;UMODL1;C21orf128	NM_173568;NM_001004416;NR_027243	Body;Body;TSS1500
cg24375409	EPHA10	NM_001099439	Body
cg24393317	CACNA1C;CACNA1C;CACNA1C;CACNA1C;CACNA1C;CACNA1C;CACNA1C;CACNA1C;CACNA1C;CACNA1C;CACNA1C;CACNA1C;CACNA1C;CACNA1C;CACNA1C;CACNA1C;CACNA1C;CACNA1C;CACNA1C;CACNA1C;CACNA1C;CACNA1C;CACNA1C	NM_001129844;NM_001129827;NM_001129839;NM_001129834;NM_001129841;NM_000719;NM_001129830;NM_001167625;NM_001129843;NM_001167624;NM_001129835;NM_001129837;NM_001167623;NM_001129840;NM_199460;NM_001129833;NM_001129832;NM_001129829;NM_001129846;NM_001129836;NM_001129838;NM_001129831;NM_001129842	Body;Body;Body;Body;Body;Body;Body;Body;Body;Body;Body;Body;Body;Body;Body;Body;Body;Body;Body;Body;Body;Body;Body
cg24442740	AHDC1	NM_001029882	5UTR
cg24443559	WDR60	NM_018051	Body
cg24461742	NA	NA	NA
cg24487372	NA	NA	NA
cg24503407	PM20D1	NM_152491	TSS1500
cg24506221	GSTM1;GSTM1	NM_146421;NM_000561	TSS200;TSS200
cg24516106	NA	NA	NA
cg24530264	CYP2E1	NM_000773	Body
cg24533989	ATP8A1;ATP8A1	NM_001105529;NM_006095	TSS1500;TSS1500
cg24598948	LOC441666	NR_024380	TSS200
cg24620436	RADIL	NM_018059	5UTR
cg24634471	JRK;JRK	NM_003724;NM_001077527	TSS1500;TSS1500
cg24637044	RNF39;RNF39	NM_170769;NM_025236	Body;Body
cg24675557	BLCAP;BLCAP;BLCAP;BLCAP;NNAT;NNAT;BLCAP	NM_001167821;NM_001167820;NM_001167822;NM_006698;NM_181689;NM_005386;NM_001167823	5UTR;5UTR;5UTR;5UTR;TSS1500;TSS1500;5UTR
cg24693760	NA	NA	NA
cg24707573	SH2B2	NM_020979	Body
cg24750308	NOX4;NOX4;NOX4;NOX4	NM_001143836;NM_016931;NM_001143837;NR_026571	TSS1500;TSS1500;5UTR;TSS1500
cg24784416	PALLD;PALLD	NM_016081;NM_001166108	Body;Body
cg24800175	CACNA1A;CACNA1A	NM_001127222;NM_001127221	Body;Body
cg24805360	LHFPL2	NM_005779	5UTR
cg24816298	PTH	NM_000315	TSS1500
cg24820672	NA	NA	NA
cg24834889	HKR1	NM_181786	TSS200
cg24846009	IGSF21	NM_032880	Body
cg24849373	TSNARE1	NM_145003	Body
cg24851651	CCS	NM_005125	Body
cg24859648	BANF2;BANF2;BANF2	NM_178477;NM_001014977;NM_001159495	TSS200;TSS200;Body
cg24863815	NFIC;NFIC	NM_005597;NM_205843	Body;Body
cg24871596	T	NM_003181	Body
cg24875017	ESPNP	NR_026567	Body
cg24916055	NA	NA	NA
cg24923931	PRX;PRX	NM_020956;NM_181882	Body;Body
cg24953078	NTM;NTM;NTM;NTM	NM_001144059;NM_001048209;NM_001144058;NM_016522	Body;Body;Body;Body
cg24968291	TRIM26	NM_003449	Body
cg25005368	NA	NA	NA
cg25008474	CADPS;CADPS;CADPS	NM_003716;NM_183394;NM_183393	Body;Body;Body
cg25052156	FGFR2;FGFR2;FGFR2;FGFR2;FGFR2;FGFR2	NM_000141;NM_001144917;NM_022970;NM_001144918;NM_001144919;NM_001144915	5UTR;5UTR;5UTR;5UTR;5UTR;5UTR
cg25097610	NA	NA	NA
cg25108548	KIAA1467	NM_020853	TSS1500
cg25174111	MUS81	NM_025128	Body
cg25243082	NA	NA	NA
cg25247689	NA	NA	NA
cg25258098	PKP3	NM_007183	Body
cg25260543	NA	NA	NA
cg25340688	MIR886	NR_030583	TSS200
cg25352328	GLRA1;GLRA1	NM_001146040;NM_000171	TSS1500;TSS1500
cg25361454	ADAP1	NM_006869	Body
cg25432425	DKFZp566F0947	NR_026894	TSS200
cg25450321	LRRK1	NM_024652	Body
cg25456368	HOPX;HOPX;HOPX	NM_139212;NM_001145460;NM_032495	5UTR;5UTR;5UTR
cg25459280	ZNF664	NM_152437	5UTR
cg25481157	NA	NA	NA
cg25494804	B4GALNT3	NM_173593	Body
cg25518362	KCNMA1;KCNMA1;KCNMA1;KCNMA1	NM_001161353;NM_001161352;NM_002247;NM_001014797	Body;Body;Body;Body
cg25569462	TRIML2	NM_173553	TSS1500
cg25582488	NA	NA	NA
cg25593573	NA	NA	NA
cg25607920	HIVEP3;HIVEP3;HIVEP3;HIVEP3	NM_001127714;NM_024503;NM_024503;NM_001127714	1stExon;1stExon;5UTR;5UTR
cg25641515	NA	NA	NA
cg25674286	ADORA3;ADORA3;ADORA3	NM_001081976;NM_020683;NM_000677	Body;TSS200;TSS200
cg25722727	NA	NA	NA
cg25730351	ANO1	NM_018043	TSS200
cg25736982	ACAT2	NM_005891	TSS1500
cg25800500	ANKRD23	NM_144994	3UTR
cg25810938	ANKMY1;ANKMY1	NM_016552;NM_017844	5UTR;5UTR
cg25838818	SULT1C2;SULT1C2;SULT1C2;SULT1C2	NM_001056;NM_176825;NM_001056;NM_176825	5UTR;1stExon;1stExon;5UTR
cg25880954	MGC12982;FOXD2	NR_026878;NM_004474	TSS1500;TSS1500
cg26038582	HIVEP3;HIVEP3;HIVEP3;HIVEP3	NM_001127714;NM_024503;NM_024503;NM_001127714	1stExon;1stExon;5UTR;5UTR
cg26081900	BTNL3	NM_197975	Body
cg26099834	NA	NA	NA
cg26121931	NA	NA	NA
cg26163238	DEPDC6	NM_022783	Body
cg26175789	NA	NA	NA
cg26179400	FMNL2	NM_052905	Body
cg26180080	NA	NA	NA
cg26213453	MFGE8;MFGE8	NM_005928;NM_001114614	Body;Body
cg26292150	ZDHHC19	NM_001039617	Body
cg26320663	NA	NA	NA
cg26328633	MIR886	NR_030583	TSS200
cg26337070	ATOH8	NM_032827	Body
cg26337497	OSBPL10	NM_017784	Body
cg26343883	NA	NA	NA
cg26365998	CCDC60	NM_178499	TSS200
cg26395507	NA	NA	NA
cg26400546	CDK18;CDK18;CDK18	NM_002596;NM_212502;NM_212503	Body;Body;Body
cg26422488	MYO10;MYO10	NM_012334;NM_012334	1stExon;5UTR
cg26465155	NA	NA	NA
cg26465602	NA	NA	NA
cg26465666	PDE1A;PDE1A	NM_005019;NM_001003683	Body;Body
cg26515689	NCRNA00171	NR_026751	Body
cg26523565	GFPT2	NM_005110	Body
cg26536593	ZNF670	NM_033213	TSS1500
cg26556492	NA	NA	NA
cg26597838	NA	NA	NA
cg26654770	NINJ2	NM_016533	Body
cg26675395	PRSS36	NM_173502	Body
cg26680317	IQGAP2	NM_006633	Body
cg26749518	KLK9;KLK8;KLK8;KLK8;KLK8	NM_012315;NM_007196;NM_144506;NM_144505;NM_144507	3UTR;TSS1500;TSS1500;TSS1500;TSS1500
cg26753908	CHID1;CHID1;CHID1;CHID1;CHID1	NM_001142677;NM_023947;NM_001142675;NM_001142674;NM_001142676	Body;Body;Body;Body;Body
cg26764761	JPH3	NM_020655	Body
cg26850117	C6orf208;C6orf122	NR_026780;NR_026781	TSS1500;Body
cg26858704	KCNA6;KCNA6	NM_002235;NM_002235	5UTR;1stExon
cg26882525	SLC36A3;SLC36A3	NM_001145017;NM_181774	Body;Body
cg26896946	MIR886	NR_030583	TSS200
cg26903052	NA	NA	NA
cg26936989	FBLN5	NM_006329	Body
cg26955850	OXT	NM_000915	1stExon
cg26972832	GPLD1	NM_001503	Body
cg26981746	HLA-DRB5	NM_002125	Body
cg27038198	KIAA1324L	NM_001142749	Body
cg27056740	MIR300	NR_030582	Body
cg27093918	NA	NA	NA
cg27098804	CD6	NM_006725	Body
cg27105123	NA	NA	NA
cg27107292	HLA-DRB1	NM_002124	Body
cg27113419	NDRG4;NDRG4;NDRG4	NM_020465;NM_022910;NM_001130487	Body;Body;Body
cg27119456	LOC441666	NR_024380	Body
cg27129744	ZNF583;ZNF583;ZNF583	NM_001159860;NM_001159861;NM_152478	5UTR;5UTR;5UTR
cg27133711	NRG1	NM_013962	Body
cg27156510	NA	NA	NA
cg27175016	SORCS2	NM_020777	Body
cg27177554	C1QL3	NM_001010908	Body
cg27198899	NA	NA	NA
cg27202913	CDH15	NM_004933	Body
cg27207756	NA	NA	NA
cg27220062	RASGRP1;RASGRP1	NM_001128602;NM_005739	Body;Body
cg27225663	NA	NA	NA
cg27237671	TMEM18	NM_152834	Body
cg27261050	PIWIL1	NM_004764	TSS1500
cg27270362	NA	NA	NA
cg27275103	MGMT	NM_002412	Body
cg27279301	CRIP2	NM_001312	Body
cg27284398	C19orf57	NM_024323	Body
cg27286614	MAD1L1;MAD1L1;MAD1L1	NM_003550;NM_001013837;NM_001013836	Body;Body;Body
cg27289463	NA	NA	NA
cg27305029	RASA3	NM_007368	Body
cg27346356	CILP2	NM_153221	TSS200
cg27380997	NA	NA	NA
cg27385193	NA	NA	NA
cg27395839	RORA;RORA;RORA;RORA	NM_002943;NM_134261;NM_134262;NM_134260	Body;Body;Body;Body
cg27424853	ACSF3;ACSF3;ACSF3	NM_174917;NR_023316;NM_001127214	Body;Body;Body
cg27433479	NADK	NM_023018	Body
cg27436995	FBXL16	NM_153350	3UTR
cg27464846	NA	NA	NA
cg27467275	ADARB2	NM_018702	Body
cg27468880	ADAP1	NM_006869	Body
cg27511599	NA	NA	NA
cg27532318	NA	NA	NA
cg27539214	SLC12A4;SLC12A4;SLC12A4;SLC12A4;SLC12A4	NM_001145961;NM_001145962;NM_001145963;NM_005072;NM_001145964	Body;Body;1stExon;Body;Body
cg27545630	SNORA64;SNORA10;RPS2	NR_002326;NR_002327;NM_002952	Body;TSS1500;Body
cg27567580	GIPC2	NM_017655	3UTR
cg27577781	SH3BP4	NM_014521	Body
cg27578811	CPEB1	NM_030594	Body
cg27611887	NA	NA	NA
cg27617907	NA	NA	NA
cg27620871	PRSS22	NM_022119	TSS200
cg27624471	NFATC1;NFATC1;NFATC1;NFATC1	NM_006162;NM_172388;NM_172389;NM_172387	Body;Body;Body;Body
cg27633287	NA	NA	NA
cg27634195	NA	NA	NA
cg27659796	ABR;ABR	NM_021962;NM_001159746	Body;5UTR
