# Supplementary material for: Insulin Sensitivity Is Associated with Lipoprotein Lipase (LPL) and Catenin Delta 2 (CTNND2) DNA Methylation in Peripheral White Blood Cells in Non-Diabetic Young Women
Source: Int J Mol Sci. 2019 Jun 15;20(12):2928. doi: 10.3390/ijms20122928 (PMC6627674; doi:10.3390/ijms20122928)
Supplement: Supplementary file 1 [file ijms-20-02928-s001.zip › Supplementary Table S2.xlsx]

## Sheet: Hoja1
Table S2: CpG information and correlation adjusted p-values (FDR) of the 253 CpGs that were significantly associated with CSi (FDR<0.05).
CG_ID	UCSC_RefGene_Name	UCSC_RefGene_Accession	UCSC_RefGene_Group	slope	FDR spearman indice_ivgtt_CSI_mgdL_uIUmL
cg04615668	CTNND2	NM_001332	Body	-0.00639884	0.00474066
cg07263235	LPL	NM_000237	TSS200	0.00638642	0.00474066
cg09620718	ACSM1	NM_052956	TSS1500	-0.00564231	0.00489905
cg23760585	FLJ22536	NR_015410	Body	-0.00567925	0.00489905
cg23874746	PDE1A;PDE1A	NM_005019;NM_001003683	1stExon;Body	-0.00543908	0.00489905
cg27385193	NA	NA	NA	0.00579727	0.00489905
cg10687107	NA	NA	NA	0.00549235	0.00709231
cg17270100	NA	NA	NA	0.00501286	0.00739364
cg05992904	FAM19A5	NM_001082967	Body	-0.00864043	0.00787237
cg07737566	GRB10	NM_001001555	5UTR	-0.00519965	0.00787237
cg14251734	HPSE2;HPSE2;HPSE2;HPSE2	NM_001166244;NM_001166245;NM_021828;NM_001166246	Body;Body;Body;Body	0.00576695	0.00787237
cg03459415	NA	NA	NA	0.00504936	0.00836765
cg05202389	TPP2	NM_003291	Body	-0.00509172	0.00836765
cg13906701	UNC93A;UNC93A	NM_018974;NM_001143947	Body;Body	0.00533558	0.00836765
cg20831708	SEC31B	NM_015490	5UTR	0.00606676	0.00836765
cg19584136	MXI1;MXI1	NM_130439;NM_001008541	Body;5UTR	-0.00561186	0.00969053
cg24011351	SLC22A8	NM_004254	5UTR	0.0050268	0.010985
cg07034145	NA	NA	NA	-0.00524399	0.0122617
cg03212480	TMCC2	NM_014858	Body	-0.00532639	0.0122838
cg06613286	TMEM132C	NM_001136103	Body	0.00506578	0.0122838
cg13306870	CBX7	NM_175709	3UTR	0.0168972	0.0122838
cg13728834	TMEM8B;TMEM8B;TMEM8B	NM_001042590;NM_016446;NM_001042589	Body;Body;Body	0.0051094	0.0133267
cg18341478	CCDC40	NM_017950	Body	-0.00604918	0.0149661
cg02359712	NA	NA	NA	0.00604797	0.0164109
cg03162314	CTU1	NM_145232	3UTR	0.00545161	0.0164651
cg19623054	MYCN	NM_005378	Body	-0.0051634	0.0164651
cg03225109	NA	NA	NA	0.00556103	0.0175946
cg23345004	KATNAL2	NM_031303	TSS1500	0.00501355	0.0182643
cg06248701	NA	NA	NA	0.0107894	0.018308
cg10191240	WISP1;WISP1	NM_003882;NM_080838	Body;Body	0.00562078	0.0196928
cg03457142	EIF4E3;EIF4E3	NM_001134649;NM_173359	TSS1500;TSS1500	-0.00518486	0.0199344
cg01955533	CDKN1A;CDKN1A	NM_000389;NM_078467	5UTR;5UTR	0.00581731	0.0202827
cg19416570	ZNF274;ZNF274;ZNF274	NM_133502;NM_016325;NM_016324	Body;Body;5UTR	0.00798186	0.0202827
cg02566861	LOC404266;LOC404266;LOC404266;LOC404266;HOXB6;LOC404266	NR_033203;NR_033205;NR_033204;NR_033201;NM_018952;NR_033202	Body;Body;Body;Body;5UTR;Body	0.00697916	0.0204322
cg04749549	NA	NA	NA	0.00559795	0.0204322
cg08112929	ADAMTS17	NM_139057	Body	-0.00525611	0.0204322
cg16686396	PRDM16;PRDM16	NM_022114;NM_199454	Body;Body	-0.00506171	0.0204322
cg15610027	DTNA;DTNA;DTNA;DTNA	NM_001128175;NM_001392;NM_032979;NM_032975	TSS200;5UTR;5UTR;5UTR	0.00610168	0.0205666
cg19074170	CNTNAP5	NM_130773	Body	0.00539609	0.0205666
cg22066521	ABCB5;ABCB5;ABCB5;ABCB5;ABCB5;ABCB5;ABCB5	NM_001163993;NM_001163942;NM_001163941;NM_178559;NM_001163993;NM_178559;NM_001163942	1stExon;1stExon;Body;1stExon;5UTR;5UTR;5UTR	-0.00512089	0.0205666
cg02691506	C3orf32	NM_015931	5UTR	0.00933928	0.0207819
cg06230839	NA	NA	NA	0.00664524	0.0207819
cg09055519	NA	NA	NA	-0.00502236	0.0207819
cg09187007	MEGF6	NM_001409	Body	-0.00642173	0.0207819
cg14294953	NA	NA	NA	0.0103277	0.0207819
cg16248432	DIP2B	NM_173602	Body	-0.00521312	0.0207819
cg16372632	CES4	NR_003276	Body	-0.0130261	0.0207819
cg16528597	PDE4DIP	NM_022359	Body	0.0109538	0.0207819
cg17519280	ATG12	NM_004707	Body	-0.00605616	0.0207819
cg18947553	NA	NA	NA	-0.00707428	0.0207819
cg22456178	NA	NA	NA	0.00533096	0.0207819
cg27177554	C1QL3	NM_001010908	Body	0.00613779	0.0207819
cg27220062	RASGRP1;RASGRP1	NM_001128602;NM_005739	Body;Body	-0.00589303	0.0207819
cg10153353	METT5D1;METT5D1	NM_152636;NM_001113528	3UTR;Body	-0.00509812	0.0214067
cg16601359	NA	NA	NA	0.00525831	0.0221519
cg21312929	EYA1;EYA1;EYA1;EYA1	NM_172058;NM_172059;NM_172060;NM_000503	3UTR;3UTR;3UTR;3UTR	-0.00547771	0.0227879
cg00290086	DMRT2;DMRT2;DMRT2	NM_001130865;NM_006557;NM_181872	5UTR;5UTR;5UTR	0.00621936	0.0229379
cg16284437	SALL3	NM_171999	Body	-0.00511332	0.0229379
cg03994820	CHL1	NM_006614	5UTR	0.00795633	0.0233564
cg08491487	RNF39;RNF39	NM_170769;NM_025236	Body;Body	-0.0179224	0.0233564
cg08787791	C13orf30;C13orf30	NM_182508;NM_182508	1stExon;5UTR	-0.00559933	0.0233564
cg10571104	ZNF575	NM_174945	Body	0.00513026	0.0233564
cg13229078	NA	NA	NA	-0.00544113	0.0233564
cg17173369	NA	NA	NA	0.00584357	0.0233564
cg18151030	PRDM15;PRDM15	NM_022115;NM_001040424	Body;Body	-0.00513851	0.0233564
cg26515689	NCRNA00171	NR_026751	Body	0.00941001	0.0233564
cg11517269	ZSCAN12L1	NR_024063	TSS200	0.00986204	0.0239668
cg25674286	ADORA3;ADORA3;ADORA3	NM_001081976;NM_020683;NM_000677	Body;TSS200;TSS200	-0.00684635	0.024135
cg22332045	RASA3	NM_007368	Body	-0.00570943	0.0254958
cg25730351	ANO1	NM_018043	TSS200	0.00798357	0.0254958
cg08931515	GCM1	NM_003643	Body	0.0050997	0.0256477
cg12128445	IL15RA;IL15RA	NM_002189;NM_172200	Body;5UTR	-0.00508032	0.0271954
cg19395289	NA	NA	NA	-0.00596142	0.0271954
cg23712018	RNF39;RNF39	NM_170769;NM_025236	Body;Body	-0.0157387	0.0271954
cg08489349	ELP2P;GEMIN4	NR_024120;NM_015721	Body;TSS1500	0.00638314	0.0274101
cg18427905	DIS3L2	NM_152383	TSS1500	0.00602393	0.0279441
cg00404641	NUDT16P;NUDT16P	NR_002949;NR_027766	TSS200;TSS1500	0.00770064	0.0282826
cg00970757	FOXP1	NM_032682	Body	-0.0057316	0.0282826
cg01798595	NA	NA	NA	0.00591144	0.0282826
cg24675557	BLCAP;BLCAP;BLCAP;BLCAP;NNAT;NNAT;BLCAP	NM_001167821;NM_001167820;NM_001167822;NM_006698;NM_181689;NM_005386;NM_001167823	5UTR;5UTR;5UTR;5UTR;TSS1500;TSS1500;5UTR	-0.00510082	0.0282826
cg09983216	LOC404266;LOC404266;HOXB6	NR_033204;NR_033201;NM_018952	Body;Body;5UTR	0.00529234	0.0298714
cg09307564	SFTA3	NM_001101341	TSS1500	0.00501754	0.030873
cg18352710	PRF1;PRF1	NM_001083116;NM_005041	TSS1500;TSS1500	-0.00532689	0.030873
cg22001483	NA	NA	NA	0.00556168	0.030873
cg00493422	HOPX;HOPX;HOPX	NM_139212;NM_001145460;NM_032495	TSS200;TSS200;TSS200	0.00685893	0.0314802
cg02744705	DCLK2;DCLK2	NM_001040261;NM_001040260	3UTR;3UTR	0.00560832	0.0314802
cg02988727	ZNF219;C14orf176;ZNF219;ZNF219	NM_001102454;NM_001146683;NM_001101672;NM_016423	5UTR;5UTR;TSS1500;TSS1500	0.00665438	0.0314802
cg04275362	RCSD1	NM_052862	TSS1500	-0.00597099	0.0314802
cg06952873	ZSCAN12L1	NR_024063	Body	0.00819052	0.0314802
cg07516091	SLC8A2	NM_015063	Body	-0.00579262	0.0314802
cg08254200	RPH3A;RPH3A;RPH3A;RPH3A	NM_014954;NM_001143854;NM_014954;NM_001143854	5UTR;5UTR;1stExon;1stExon	0.00510779	0.0314802
cg08894487	ARID3A	NM_005224	Body	-0.00552013	0.0314802
cg09361469	ASB13;ASB13	NR_024581;NM_024701	Body;Body	-0.00503078	0.0314802
cg09396704	PPFIA4	NM_015053	Body	0.00790529	0.0314802
cg12623302	ZSCAN12L1	NR_024063	TSS200	0.00921484	0.0314802
cg13207630	NA	NA	NA	0.0092577	0.0314802
cg14022794	CACNA1B	NM_000718	3UTR	0.00500371	0.0314802
cg14418857	NA	NA	NA	-0.00550116	0.0314802
cg16310513	NA	NA	NA	0.00500075	0.0314802
cg18200389	TRIM26	NM_003449	5UTR	-0.00535404	0.0314802
cg18627816	NCCRP1	NM_001001414	TSS1500	0.00504731	0.0314802
cg19448837	MAPK4	NM_002747	TSS1500	0.00520675	0.0314802
cg19924008	NA	NA	NA	0.00578732	0.0314802
cg23458168	ZNF536	NM_014717	5UTR	0.0055051	0.0314802
cg24750308	NOX4;NOX4;NOX4;NOX4	NM_001143836;NM_016931;NM_001143837;NR_026571	TSS1500;TSS1500;5UTR;TSS1500	0.0054646	0.0314802
cg27202913	CDH15	NM_004933	Body	0.00526944	0.0314802
cg27511599	NA	NA	NA	0.00906624	0.0314802
cg27532318	NA	NA	NA	0.00592285	0.0314802
cg01110290	SSTR1	NM_001049	5UTR	0.00569506	0.0315023
cg05422647	GLRA1;GLRA1	NM_001146040;NM_000171	TSS1500;TSS1500	0.00729028	0.0315023
cg07382347	RNF39;RNF39	NM_170769;NM_025236	Body;Body	-0.0218972	0.0315023
cg08121925	NA	NA	NA	0.00530643	0.0315023
cg10964385	NELL1;NELL1	NM_201551;NM_006157	TSS1500;TSS1500	0.00584903	0.0315023
cg13671409	NA	NA	NA	0.00519681	0.0315023
cg15296664	NA	NA	NA	-0.00530264	0.0315207
cg00851732	RPH3A;RPH3A;RPH3A;RPH3A	NM_014954;NM_001143854;NM_014954;NM_001143854	5UTR;5UTR;1stExon;1stExon	0.0068926	0.0319248
cg10413224	BMPER	NM_133468	Body	0.0059464	0.0319248
cg26675395	PRSS36	NM_173502	Body	0.00638326	0.0319248
cg12854611	NCRNA00171	NR_026751	Body	-0.00517496	0.0319512
cg00765128	NKAPL	NM_001007531	TSS200	0.00609795	0.0321713
cg00921930	NA	NA	NA	-0.00549979	0.0321713
cg05001580	CPT1C;CPT1C;C19orf76	NM_152359;NM_001136052;NM_001101340	TSS1500;TSS1500;3UTR	0.00517577	0.0321713
cg07302051	NA	NA	NA	0.00639232	0.0321713
cg08941355	HOXA1;HOXA1	NM_153620;NM_005522	3UTR;3UTR	-0.00611109	0.0321713
cg14399884	ATPGD1;ATPGD1	NM_020811;NM_001166222	Body;Body	0.00571193	0.0321713
cg14437446	KIAA0020	NM_014878	Body	-0.00501137	0.0321713
cg17190891	SH2B2	NM_020979	3UTR	0.00603486	0.0321713
cg17929630	RNF39;RNF39	NM_170769;NM_025236	3UTR;3UTR	0.0180162	0.0321713
cg18546477	B4GALNT4	NM_178537	TSS1500	0.00554219	0.0321713
cg18631301	FBXL7	NM_012304	Body	-0.00532406	0.0321713
cg19763428	PDE1C	NM_005020	Body	0.00596409	0.0321713
cg23058037	VIPR2	NM_003382	Body	0.00517417	0.0321713
cg25459280	ZNF664	NM_152437	5UTR	0.00970686	0.0321713
cg26536593	ZNF670	NM_033213	TSS1500	0.00521248	0.0321713
cg27156510	NA	NA	NA	-0.00727553	0.0321713
cg27620871	PRSS22	NM_022119	TSS200	0.00695266	0.0321713
cg00329052	NA	NA	NA	-0.00517071	0.0322516
cg01101873	PRDM16;PRDM16	NM_022114;NM_199454	Body;Body	-0.00508307	0.0322516
cg05036715	NA	NA	NA	-0.00639028	0.0322516
cg06577205	FBXL7;FBXL7	NM_012304;NM_012304	5UTR;1stExon	0.00608778	0.0322516
cg08979352	TSPAN5	NM_005723	TSS1500	0.00598771	0.0322516
cg21608225	PDE4DIP;PDE4DIP;PDE4DIP	NM_001002811;NM_001002812;NM_014644	Body;Body;Body	0.00513711	0.0322516
cg23060047	NA	NA	NA	-0.00524058	0.0322516
cg25456368	HOPX;HOPX;HOPX	NM_139212;NM_001145460;NM_032495	5UTR;5UTR;5UTR	0.0108164	0.0322516
cg19459332	NA	NA	NA	0.00969858	0.0328665
cg15149655	VWA3B;VWA3B	NM_144992;NM_144992	1stExon;5UTR	0.00666058	0.0329793
cg12034510	PRDM16;PRDM16	NM_022114;NM_199454	Body;Body	-0.00509353	0.0330087
cg00855396	JPH3	NM_020655	Body	-0.00869049	0.0334306
cg06775523	MEGF6	NM_001409	Body	-0.00675999	0.0334306
cg19564112	BANK1;BANK1;BANK1	NM_001127507;NM_001083907;NM_017935	3UTR;3UTR;3UTR	-0.00520217	0.0334306
cg22420249	ANGPT1	NM_001146	Body	-0.00603272	0.0334306
cg24393317	CACNA1C;CACNA1C;CACNA1C;CACNA1C;CACNA1C;CACNA1C;CACNA1C;CACNA1C;CACNA1C;CACNA1C;CACNA1C;CACNA1C;CACNA1C;CACNA1C;CACNA1C;CACNA1C;CACNA1C;CACNA1C;CACNA1C;CACNA1C;CACNA1C;CACNA1C;CACNA1C	NM_001129844;NM_001129827;NM_001129839;NM_001129834;NM_001129841;NM_000719;NM_001129830;NM_001167625;NM_001129843;NM_001167624;NM_001129835;NM_001129837;NM_001167623;NM_001129840;NM_199460;NM_001129833;NM_001129832;NM_001129829;NM_001129846;NM_001129836;NM_001129838;NM_001129831;NM_001129842	Body;Body;Body;Body;Body;Body;Body;Body;Body;Body;Body;Body;Body;Body;Body;Body;Body;Body;Body;Body;Body;Body;Body	-0.0133738	0.0334306
cg10832093	STX2;STX2	NM_001980;NM_194356	Body;Body	0.00617334	0.0335917
cg19766460	UMODL1;UMODL1;C21orf128	NM_173568;NM_001004416;NR_027243	Body;Body;Body	0.00652729	0.0335917
cg25008474	CADPS;CADPS;CADPS	NM_003716;NM_183394;NM_183393	Body;Body;Body	0.00531812	0.0341057
cg03597174	NA	NA	NA	0.0053301	0.0342335
cg27038198	KIAA1324L	NM_001142749	Body	-0.00530251	0.0344939
cg09022230	TNRC18	NM_001080495	Body	-0.00524556	0.0348946
cg13687570	HKR1	NM_181786	TSS1500	0.00541919	0.0348946
cg21231262	NA	NA	NA	0.00679665	0.0348946
cg21579147	SPINK2	NM_021114	TSS1500	0.00800827	0.0348946
cg01101380	TFAP2E;TFAP2E	NM_178548;NM_178548	5UTR;1stExon	0.0050479	0.0349183
cg01353448	C7orf16;C7orf16;C7orf16;C7orf16	NM_006658;NM_001145123;NM_001145123;NM_006658	5UTR;1stExon;5UTR;1stExon	0.00523288	0.0349183
cg06015422	NA	NA	NA	0.00509215	0.0349183
cg14748380	FAM163A	NM_173509	5UTR	-0.00608127	0.0349183
cg01807768	NA	NA	NA	0.00613365	0.0349918
cg07790947	GPX6	NM_182701	Body	-0.00538402	0.0349918
cg22106220	LRP5L;LRP5L	NM_182492;NM_001135772	TSS200;5UTR	0.00701854	0.0349918
cg20908131	C14orf64	NR_015430	Body	-0.00593125	0.0354012
cg03655023	NA	NA	NA	0.0107878	0.0356058
cg05787462	TLK2;TLK2	NM_006852;NM_001112707	Body;Body	-0.00508533	0.0356058
cg21452411	PRSS22	NM_022119	TSS200	0.00765863	0.0357099
cg22400703	CNRIP1;CNRIP1	NM_015463;NM_001111101	Body;Body	0.00738402	0.0357875
cg24916055	NA	NA	NA	-0.00553932	0.0357875
cg07363697	NA	NA	NA	0.00542517	0.0358513
cg10140454	RAI1	NM_030665	5UTR	0.00776612	0.0358513
cg13308137	CUGBP1	NM_006560	5UTR	-0.0089944	0.0358513
cg18564928	NA	NA	NA	0.00718819	0.0358513
cg22622477	HOXB7	NM_004502	Body	0.0056629	0.0358513
cg22891070	HIF3A;HIF3A	NM_152795;NM_022462	Body;TSS200	-0.00695281	0.0358513
cg23167606	NA	NA	NA	-0.00506552	0.0358513
cg24372256	UMODL1;UMODL1;C21orf128	NM_173568;NM_001004416;NR_027243	Body;Body;TSS1500	-0.011585	0.0358513
cg24533989	ATP8A1;ATP8A1	NM_001105529;NM_006095	TSS1500;TSS1500	-0.0126175	0.0358513
cg27198899	NA	NA	NA	-0.00554638	0.0370038
cg00340349	CDK9	NM_001261	Body	-0.00549352	0.037211
cg00744413	NA	NA	NA	0.00627481	0.037211
cg07547765	HOXB7	NM_004502	Body	0.00605416	0.037211
cg23583501	NA	NA	NA	-0.005263	0.037211
cg20249327	RNF39;RNF39	NM_170769;NM_025236	Body;Body	-0.010937	0.0380736
cg17909996	NA	NA	NA	-0.00520774	0.0383397
cg04790977	NA	NA	NA	0.00592044	0.03836
cg22333663	MOCOS	NM_017947	Body	-0.00551669	0.03836
cg01401135	DNAH17	NM_173628	Body	-0.00638459	0.0388383
cg08433538	RALGPS1	NM_014636	TSS1500	0.00556338	0.0388383
cg09279736	RNF39;RNF39	NM_170769;NM_025236	Body;Body	-0.0188698	0.0388383
cg10843276	PCGF3	NM_006315	5UTR	-0.00569943	0.0388383
cg13630131	NA	NA	NA	0.00579131	0.0388383
cg13732582	KLB	NM_175737	Body	0.00825734	0.0388383
cg13740636	HEPHL1	NM_001098672	TSS200	0.0129825	0.0388383
cg14061069	DMPK;DMPK;DMPK;DMPK	NM_001081560;NM_001081563;NM_001081562;NM_004409	Body;Body;Body;Body	-0.00782608	0.0388383
cg14420123	NA	NA	NA	0.00551758	0.0388383
cg16672562	HIF3A;HIF3A;HIF3A	NM_022462;NM_152795;NM_022462	5UTR;Body;1stExon	-0.00833478	0.0388383
cg18538961	MEG8	NR_024149	Body	-0.00503707	0.0388383
cg00028022	NA	NA	NA	0.0147339	0.0389276
cg00687135	ZNF385D	NM_024697	TSS200	0.00543608	0.0389276
cg03427058	MIB2;MIB2;MIB2;MIB2;MIB2;MIB2	NM_001170687;NM_001170688;NM_080875;NM_001170689;NM_001170686;NR_033183	Body;Body;Body;Body;Body;Body	0.00563344	0.0390677
cg18473521	HOXC4;HOXC4	NM_153633;NM_014620	Body;Body	0.00574666	0.0391618
cg27539214	SLC12A4;SLC12A4;SLC12A4;SLC12A4;SLC12A4	NM_001145961;NM_001145962;NM_001145963;NM_005072;NM_001145964	Body;Body;1stExon;Body;Body	-0.00560068	0.0391618
cg23049448	SYCP2L	NM_001040274	Body	0.00714822	0.0411894
cg06593753	NA	NA	NA	0.0056086	0.0414867
cg00063006	PPP1R2P1	NR_027771	Body	0.00532644	0.0419939
cg15679892	NA	NA	NA	-0.00512384	0.0419939
cg21280320	NA	NA	NA	0.00736447	0.0419939
cg25005368	NA	NA	NA	0.00618712	0.0419939
cg05657416	HIST1H4I	NM_003495	TSS1500	-0.00544242	0.0421031
cg09015433	PENK;PENK	NM_006211;NM_001135690	TSS1500;TSS1500	0.00570823	0.0421031
cg09653571	NA	NA	NA	-0.00679839	0.0421088
cg21476494	NA	NA	NA	0.00597553	0.0431259
cg15167547	SNRNP48	NM_152551	TSS1500	-0.00596152	0.0440597
cg03983008	RUFY1;RUFY1;RUFY1	NM_001040451;NM_001040452;NM_025158	Body;Body;Body	-0.00592612	0.0440748
cg13669036	MYOF;MYOF	NM_133337;NM_013451	Body;Body	-0.00540975	0.0440748
cg12736877	RNF39;RNF39	NM_170769;NM_025236	Body;Body	-0.00661941	0.0441968
cg20819150	TFIP11;TFIP11	NM_012143;NM_001008697	Body;Body	-0.00544974	0.0441968
cg13313423	NA	NA	NA	0.00674117	0.0445198
cg08817983	RGS12;RGS12;RGS12	NM_198229;NM_198227;NM_002926	Body;Body;Body	0.00566911	0.0456938
cg08762247	TMEM100;TMEM100	NM_018286;NM_001099640	TSS200;5UTR	0.00524796	0.0461342
cg00415389	TRIM24;TRIM24	NM_003852;NM_015905	Body;Body	-0.0103815	0.0462935
cg03998338	CES4	NR_003276	Body	-0.00887028	0.0462935
cg11749264	AKD1	NM_001145128	Body	-0.00615582	0.0462935
cg17580331	CACNG2	NM_006078	TSS200	0.00640631	0.0462935
cg10095011	NA	NA	NA	0.00765815	0.0467528
cg10327428	ADAM5P	NR_001448	TSS200	0.0051767	0.0467528
cg10930308	RNF39;RNF39	NM_170769;NM_025236	Body;Body	-0.0203908	0.0467528
cg13918754	RNF39;RNF39	NM_170769;NM_025236	Body;Body	-0.0127687	0.0467528
cg26175789	NA	NA	NA	0.00566636	0.0467528
cg25481157	NA	NA	NA	0.00550746	0.0474256
cg14511652	FIBCD1;FIBCD1	NM_032843;NM_001145106	Body;Body	-0.00619421	0.0475738
cg17679619	NA	NA	NA	-0.00572715	0.0475738
cg02270332	NA	NA	NA	0.0113848	0.0478905
cg17856063	NA	NA	NA	0.0101007	0.0478905
cg23627948	NA	NA	NA	0.0102143	0.0479121
cg24693760	NA	NA	NA	-0.0101794	0.0479897
cg00245057	NA	NA	NA	-0.0050529	0.0486089
cg05095590	MAD1L1;MAD1L1;MAD1L1	NM_003550;NM_001013837;NM_001013836	Body;Body;Body	0.00501514	0.0486089
cg06063479	ZEB2;ZEB2	NM_014795;NM_001171653	Body;Body	-0.00513616	0.0486089
cg06791446	FGFR2;FGFR2;FGFR2;FGFR2;FGFR2;FGFR2;FGFR2	NM_000141;NM_001144917;NM_022970;NM_001144918;NM_001144916;NM_001144919;NM_001144915	5UTR;5UTR;5UTR;5UTR;TSS1500;5UTR;5UTR	0.007563	0.0486089
cg15404665	DPP9	NM_139159	TSS1500	-0.0065597	0.0486089
cg15506703	NA	NA	NA	0.0116615	0.0486089
cg23911707	BHMT2;DMGDH	NM_017614;NM_013391	Body;TSS1500	0.00502889	0.0486089
cg26081900	BTNL3	NM_197975	Body	-0.00663147	0.0486089
cg27346356	CILP2	NM_153221	TSS200	0.00522661	0.0486089
cg07914250	WDR66	NM_144668	Body	-0.0051268	0.0491405
cg00831222	NA	NA	NA	0.00623376	0.0496205
