# Supplementary material for: Insulin Sensitivity Is Associated with Lipoprotein Lipase (LPL) and Catenin Delta 2 (CTNND2) DNA Methylation in Peripheral White Blood Cells in Non-Diabetic Young Women
Source: Int J Mol Sci. 2019 Jun 15;20(12):2928. doi: 10.3390/ijms20122928 (PMC6627674; doi:10.3390/ijms20122928)
Supplement: Supplementary file 1 [file ijms-20-02928-s001.zip › Supplementary Table S3.xlsx]

## Sheet: Hoja1
Table S3: Significant Ingenuity Canonical Pathways obtained from the 253 CpGs selected by Spearman FDR <0.05
Ingenuity Canonical Pathways	-log(p-value)
Opioid Signaling Pathway	3.44
FcγRIIB Signaling in B Lymphocytes	3.39
G-Protein Coupled Receptor Signaling	3.06
Nitric Oxide Signaling in the Cardiovascular System	2.91
Glycine Betaine Degradation	2.68
nNOS Signaling in Skeletal Muscle Cells	2.54
Gustation Pathway	2.37
Type II Diabetes Mellitus Signaling	2.34
Role of NFAT in Cardiac Hypertrophy	2.28
PKCθ Signaling in T Lymphocytes	2.18
Thio-molybdenum Cofactor Biosynthesis	2.16
Apelin Cardiomyocyte Signaling Pathway	2.07
Netrin Signaling	1.98
Melanoma Signaling	1.97
Endocannabinoid Neuronal Synapse Pathway	1.91
Cellular Effects of Sildenafil (Viagra)	1.88
Cardiac β-adrenergic Signaling	1.79
Apelin Adipocyte Signaling Pathway	1.74
Role of JAK1 and JAK3 in γc Cytokine Signaling	1.73
CREB Signaling in Neurons	1.71
Methionine Salvage II (Mammalian)	1.69
AMPK Signaling	1.68
cAMP-mediated signaling	1.68
IL-15 Signaling	1.65
Angiopoietin Signaling	1.62
Antiproliferative Role of Somatostatin Receptor 2	1.61
Relaxin Signaling	1.57
CCR5 Signaling in Macrophages	1.56
JAK/Stat Signaling	1.56
GABA Receptor Signaling	1.55
Huntington's Disease Signaling	1.51
HER-2 Signaling in Breast Cancer	1.5
tRNA Splicing	1.47
Prostate Cancer Signaling	1.43
Role of p14/p19ARF in Tumor Suppression	1.41
Melanocyte Development and Pigmentation Signaling	1.41
IL-9 Signaling	1.38
Synaptic Long Term Depression	1.37
GPCR-Mediated Nutrient Sensing in Enteroendocrine Cells	1.37
Amyotrophic Lateral Sclerosis Signaling	1.36
p53 Signaling	1.36
Chronic Myeloid Leukemia Signaling	1.33
IGF-1 Signaling	1.33
